# Supplementary material for: Diaqua­bromido­copper(II)–18-crown-6–water (1/1/2)
Source: Acta Crystallogr Sect E Struct Rep Online. 2010 Jun 23;66(Pt 7):m836. doi: 10.1107/S1600536810023500 (PMC3006861; doi:10.1107/S1600536810023500)
Supplement: Supplementary file 1 [file e-66-0m836-sup1.cif]

##############################################################################
###                                                                        ###
###        Electronic paper (Acta Crystallographica Section E)             ###
###                                                                        ###
##############################################################################
#                                                                            #
# This CIF contains the data in a paper accepted for publication in Acta     #
# Crystallographica Section E. It conforms to the requirements of Notes      #
# for Authors for Section E, and has been peer reviewed under the auspices   #
# of the IUCr Commission on Journals.                                        #
#                                                                            #
# Full details of the Crystallographic Information File format               #
# are given in the paper "The Crystallographic Information File (CIF):       #
# a New Standard Archive File for Crystallography" by S. R. Hall, F. H.      #
# Allen and I. D. Brown [Acta Cryst. (1991), A47, 655-685].                  #
#                                                                            #
# The current version of the core CIF dictionary is obtainable from          #
# ftp://ftp.iucr.org/pub/cif_core.dic. The current version number is 2.4.    #
#                                                                            #
# Software is freely available for graphical display of the structure(s) in  #
# this CIF.  For information consult the CIF home page http://www.iucr.org/  #
# cif/home.html                                                              #
#                                                                            #
# This file may be used for bona fide research purposes within the           #
# scientific community so long as proper attribution is given to the journal # 
# article from which it was obtained.                                        #
#                                                                            #
##############################################################################
                                             
data_I
_audit_creation_method     SHELXL-97
_chemical_name_systematic
;
Diaquadibromidocopper(II)--18-crown-6--water (1/1/2)
;
_chemical_name_common     ?
_chemical_formula_moiety     'C12 H24 O6, Br2 Cu H4 O2, 2(H2 O)'
_chemical_formula_sum     'C12 H32 Br2 Cu O10'
_chemical_formula_iupac     '[Cu Br2 (H2 O)2] , C12 H24 O6 , 2H2 O'
_chemical_formula_weight     559.73
_chemical_melting_point     ?
_symmetry_cell_setting     triclinic
_symmetry_space_group_name_H-M     'P -1'
_symmetry_space_group_name_Hall     '-P 1'
loop_
    _symmetry_equiv_pos_as_xyz
    'x, y, z'
    '-x, -y, -z'
_cell_length_a     7.4418(5)
_cell_length_b     8.1724(6)
_cell_length_c     10.1510(2)
_cell_angle_alpha     75.220(3)
_cell_angle_beta     69.470(10)
_cell_angle_gamma     78.510(10)
_cell_volume     554.90(6)
_cell_formula_units_Z     1
_cell_measurement_reflns_used     2622
_cell_measurement_theta_min     3.04
_cell_measurement_theta_max     27.485
_cell_measurement_temperature     298(2)
_exptl_crystal_description     Prism
_exptl_crystal_colour     green
_exptl_crystal_size_max     0.20
_exptl_crystal_size_mid     0.20
_exptl_crystal_size_min     0.20
_exptl_crystal_density_diffrn     1.675
_exptl_crystal_density_meas     ?
_exptl_crystal_density_method     'not measured'
_exptl_crystal_F_000     283
_exptl_absorpt_coefficient_mu     4.625
_exptl_absorpt_correction_type     multi-scan
_exptl_absorpt_process_details     'CrystalClear (Rigaku, 2005)'
_exptl_absorpt_correction_T_min     0.397
_exptl_absorpt_correction_T_max     0.412
_exptl_special_details
;
;
_diffrn_ambient_temperature     298(2)
_diffrn_radiation_type     MoK\a
_diffrn_radiation_wavelength     0.71073
_diffrn_radiation_source     'fine-focus sealed tube'
_diffrn_radiation_monochromator     graphite
_diffrn_measurement_device_type     'Rigaku SCXmini diffractometer'
_diffrn_measurement_method     '\w scans'
_diffrn_detector_area_resol_mean     13.6612
_diffrn_reflns_number     5746
_diffrn_reflns_av_R_equivalents     0.0370
_diffrn_reflns_av_sigmaI/netI     0.0440
_diffrn_reflns_theta_min     3.04
_diffrn_reflns_theta_max     27.49
_diffrn_reflns_theta_full     27.49
_diffrn_measured_fraction_theta_max     0.997
_diffrn_measured_fraction_theta_full     0.997
_diffrn_reflns_limit_h_min     -9
_diffrn_reflns_limit_h_max     9
_diffrn_reflns_limit_k_min     -10
_diffrn_reflns_limit_k_max     10
_diffrn_reflns_limit_l_min     -13
_diffrn_reflns_limit_l_max     13
_diffrn_standards_number     0
_diffrn_standards_interval_count     .
_diffrn_standards_interval_time     .
_diffrn_standards_decay_%     ?
_refine_special_details
;
Refinement of <i>F</i>^2^ against ALL reflections. The weighted <i>R</i>-factor
<i>wR</i> and goodness of fit <i>S</i> are based on <i>F</i>^2^, conventional
<i>R</i>-factors <i>R</i> are based on <i>F</i>, with <i>F</i> set to zero for
negative <i>F</i>^2^. The threshold expression of <i>F</i>^2^ >
\s(<i>F</i>^2^) is used only for calculating <i>R</i>-factors(gt) <i>etc</i>.
and is not relevant to the choice of reflections for refinement.
<i>R</i>-factors based on <i>F</i>^2^ are statistically about twice as large
as those based on <i>F</i>, and <i>R</i>- factors based on ALL data will be
even larger.
;
_reflns_number_total     2537
_reflns_number_gt     2064
_reflns_threshold_expression     >2sigma(I)
_refine_ls_structure_factor_coef     Fsqd
_refine_ls_matrix_type     full
_refine_ls_R_factor_all     0.0647
_refine_ls_R_factor_gt     0.0520
_refine_ls_wR_factor_gt     0.1431
_refine_ls_wR_factor_ref     0.1547
_refine_ls_goodness_of_fit_ref     1.081
_refine_ls_restrained_S_all     1.081
_refine_ls_number_reflns     2537
_refine_ls_number_parameters     123
_refine_ls_number_restraints     0
_refine_ls_hydrogen_treatment     mixed
_refine_ls_weighting_scheme     calc
_refine_ls_weighting_details
         'calc w=1/[\s^2^(Fo^2^)+(0.0755P)^2^+0.8701P] where P=(Fo^2^+2Fc^2^)/3'
_atom_sites_solution_hydrogens     geom
_atom_sites_solution_primary     direct
_atom_sites_solution_secondary     difmap
_refine_ls_shift/su_max     0.000
_refine_ls_shift/su_mean     0.000
_refine_diff_density_max     1.274
_refine_diff_density_min     -1.546
_refine_ls_extinction_method     none
_refine_ls_extinction_coef     ?
loop_
    _atom_type_symbol
    _atom_type_description
    _atom_type_scat_dispersion_real
    _atom_type_scat_dispersion_imag
    _atom_type_scat_source
    'C' 'C' 0.0033 0.0016
                         'International Tables Vol C Tables 4.2.6.8 and 6.1.1.4'
    'Br' 'Br' -0.2901 2.4595
                         'International Tables Vol C Tables 4.2.6.8 and 6.1.1.4'
    'Cu' 'Cu' 0.3201 1.2651
                         'International Tables Vol C Tables 4.2.6.8 and 6.1.1.4'
    'O' 'O' 0.0106 0.0060
                         'International Tables Vol C Tables 4.2.6.8 and 6.1.1.4'
    'H' 'H' 0.0000 0.0000
                         'International Tables Vol C Tables 4.2.6.8 and 6.1.1.4'
_computing_data_collection     'CrystalClear (Rigaku 2005)'
_computing_cell_refinement     'CrystalClear (Rigaku 2005)'
_computing_data_reduction     'CrystalClear (Rigaku 2005)'
_computing_structure_solution     'SHELXS97 (Sheldrick, 2008)'
_computing_structure_refinement     'SHELXL97 (Sheldrick, 2008)'
_computing_molecular_graphics     'SHELXTL (Sheldrick, 2008)'
_computing_publication_material     'PRPKAPPA (Ferguson, 1999)'
loop_
    _atom_site_type_symbol
    _atom_site_label
    _atom_site_fract_x
    _atom_site_fract_y
    _atom_site_fract_z
    _atom_site_U_iso_or_equiv
    _atom_site_adp_type
    _atom_site_calc_flag
    _atom_site_refinement_flags
    _atom_site_occupancy
    _atom_site_disorder_assembly
    _atom_site_disorder_group
    Br Br1 0.05334(10) 0.20118(6) 0.58028(6) 0.0652(3) Uani d . 1 . .
    C C1 0.7159(11) 0.5878(10) 0.2213(9) 0.080(2) Uani d . 1 . .
    H H1A 0.7893 0.5678 0.2875 0.096 Uiso calc R 1 . .
    H H1B 0.5881 0.6430 0.2652 0.096 Uiso calc R 1 . .
    C C2 0.6378(11) 0.3049(11) 0.3232(7) 0.082(2) Uani d . 1 . .
    H H2A 0.5237 0.3535 0.3903 0.099 Uiso calc R 1 . .
    H H2B 0.7387 0.2700 0.3681 0.099 Uiso calc R 1 . .
    C C3 0.5931(11) 0.1552(9) 0.2897(7) 0.078(2) Uani d . 1 . .
    H H3A 0.7043 0.1104 0.2180 0.094 Uiso calc R 1 . .
    H H3B 0.5624 0.0664 0.3755 0.094 Uiso calc R 1 . .
    C C4 0.3741(11) 0.0667(7) 0.2063(8) 0.077(2) Uani d . 1 . .
    H H4A 0.3196 -0.0119 0.2951 0.092 Uiso calc R 1 . .
    H H4B 0.4851 0.0053 0.1465 0.092 Uiso calc R 1 . .
    C C5 0.2298(10) 0.1320(9) 0.1320(9) 0.079(2) Uani d . 1 . .
    H H5A 0.1834 0.0378 0.1166 0.095 Uiso calc R 1 . .
    H H5B 0.1206 0.1968 0.1901 0.095 Uiso calc R 1 . .
    C C6 0.1858(10) 0.3000(10) -0.0843(10) 0.083(2) Uani d . 1 . .
    H H6A 0.0709 0.3637 -0.0304 0.100 Uiso calc R 1 . .
    H H6B 0.1466 0.2052 -0.1045 0.100 Uiso calc R 1 . .
    Cu Cu1 0.0000 0.5000 0.5000 0.0335(2) Uani d S 1 . .
    O O1 0.7004(6) 0.4308(6) 0.1941(4) 0.0626(10) Uani d . 1 . .
    O O2 0.4337(5) 0.2051(5) 0.2370(4) 0.0559(9) Uani d . 1 . .
    O O3 0.3148(5) 0.2374(5) -0.0014(5) 0.0613(10) Uani d . 1 . .
    O O4W 0.3072(6) 0.6708(6) 0.0637(4) 0.0566(10) Uani d . 1 . .
    O O5W 0.1698(7) 0.4741(5) 0.3133(4) 0.0900(18) Uani d . 1 . .
    H H5WA 0.2229 0.3756 0.2979 0.108 Uiso d R 1 . .
    H H5WB 0.1920 0.5610 0.2455 0.108 Uiso d R 1 . .
    H H4WA 0.309(11) 0.633(10) 0.011(8) 0.07(3) Uiso d . 1 . .
    H H4WB 0.436(11) 0.688(9) 0.040(8) 0.08(2) Uiso d . 1 . .
loop_
    _atom_site_aniso_label
    _atom_site_aniso_U_11
    _atom_site_aniso_U_22
    _atom_site_aniso_U_33
    _atom_site_aniso_U_12
    _atom_site_aniso_U_13
    _atom_site_aniso_U_23
    Br1 0.0949(5) 0.0358(3) 0.0446(3) -0.0137(3) 0.0039(3) -0.0051(2)
    C1 0.085(5) 0.091(5) 0.092(5) 0.007(4) -0.054(4) -0.043(4)
    C2 0.088(5) 0.112(6) 0.044(3) 0.010(4) -0.035(3) -0.007(4)
    C3 0.088(5) 0.066(4) 0.053(4) 0.011(4) -0.016(3) 0.011(3)
    C4 0.093(5) 0.037(3) 0.066(4) -0.015(3) 0.016(4) -0.006(3)
    C5 0.066(4) 0.059(4) 0.095(5) -0.033(3) 0.015(4) -0.025(4)
    C6 0.066(4) 0.084(5) 0.132(7) -0.008(4) -0.045(5) -0.057(5)
    Cu1 0.0319(4) 0.0385(4) 0.0250(4) -0.0049(3) -0.0047(3) -0.0033(3)
    O1 0.068(2) 0.077(3) 0.048(2) 0.000(2) -0.023(2) -0.022(2)
    O2 0.056(2) 0.0428(19) 0.047(2) 0.0025(16) 0.0013(17) -0.0033(16)
    O3 0.049(2) 0.060(2) 0.073(3) -0.0165(18) -0.0070(19) -0.021(2)
    O4W 0.054(2) 0.074(3) 0.034(2) -0.016(2) -0.0026(17) -0.0073(19)
    O5W 0.109(4) 0.054(2) 0.040(2) 0.029(2) 0.026(2) 0.0074(18)
_geom_special_details
;
All e.s.d.'s (except the e.s.d. in the dihedral angle between two l.s. planes)
are estimated using the full covariance matrix. The cell e.s.d.'s are taken
into account individually in the estimation of e.s.d.'s in distances, angles
and torsion angles; correlations between e.s.d.'s in cell parameters are only
used when they are defined by crystal symmetry. An approximate (isotropic)
treatment of cell e.s.d.'s is used for estimating e.s.d.'s involving l.s.
planes.
;
loop_
    _geom_bond_atom_site_label_1
    _geom_bond_atom_site_label_2
    _geom_bond_site_symmetry_2
    _geom_bond_distance
    _geom_bond_publ_flag
    Br1 Cu1 . 2.3687(5) ?
    C1 O1 . 1.414(8) ?
    C1 C6 2_665 1.488(11) ?
    C1 H1A . 0.9700 ?
    C1 H1B . 0.9700 ?
    C2 O1 . 1.438(8) ?
    C2 C3 . 1.476(11) ?
    C2 H2A . 0.9700 ?
    C2 H2B . 0.9700 ?
    C3 O2 . 1.414(8) ?
    C3 H3A . 0.9700 ?
    C3 H3B . 0.9700 ?
    C4 O2 . 1.432(8) ?
    C4 C5 . 1.463(11) ?
    C4 H4A . 0.9700 ?
    C4 H4B . 0.9700 ?
    C5 O3 . 1.413(8) ?
    C5 H5A . 0.9700 ?
    C5 H5B . 0.9700 ?
    C6 O3 . 1.429(8) ?
    C6 C1 2_665 1.488(11) ?
    C6 H6A . 0.9700 ?
    C6 H6B . 0.9700 ?
    Cu1 O5W 2_566 1.911(4) ?
    Cu1 O5W . 1.911(4) ?
    Cu1 Br1 2_566 2.3687(5) ?
    O4W H4WA . 0.68(7) ?
    O4W H4WB . 0.93(8) ?
    O5W H5WA . 0.8500 ?
    O5W H5WB . 0.8500 ?
loop_
    _geom_angle_atom_site_label_1
    _geom_angle_atom_site_label_2
    _geom_angle_atom_site_label_3
    _geom_angle_site_symmetry_1
    _geom_angle_site_symmetry_3
    _geom_angle
    _geom_angle_publ_flag
    O1 C1 C6 . 2_665 109.7(6) ?
    O1 C1 H1A . . 109.7 ?
    C6 C1 H1A 2_665 . 109.7 ?
    O1 C1 H1B . . 109.7 ?
    C6 C1 H1B 2_665 . 109.7 ?
    H1A C1 H1B . . 108.2 ?
    O1 C2 C3 . . 110.2(5) ?
    O1 C2 H2A . . 109.6 ?
    C3 C2 H2A . . 109.6 ?
    O1 C2 H2B . . 109.6 ?
    C3 C2 H2B . . 109.6 ?
    H2A C2 H2B . . 108.1 ?
    O2 C3 C2 . . 108.9(5) ?
    O2 C3 H3A . . 109.9 ?
    C2 C3 H3A . . 109.9 ?
    O2 C3 H3B . . 109.9 ?
    C2 C3 H3B . . 109.9 ?
    H3A C3 H3B . . 108.3 ?
    O2 C4 C5 . . 109.9(5) ?
    O2 C4 H4A . . 109.7 ?
    C5 C4 H4A . . 109.7 ?
    O2 C4 H4B . . 109.7 ?
    C5 C4 H4B . . 109.7 ?
    H4A C4 H4B . . 108.2 ?
    O3 C5 C4 . . 109.1(5) ?
    O3 C5 H5A . . 109.9 ?
    C4 C5 H5A . . 109.9 ?
    O3 C5 H5B . . 109.9 ?
    C4 C5 H5B . . 109.9 ?
    H5A C5 H5B . . 108.3 ?
    O3 C6 C1 . 2_665 109.5(5) ?
    O3 C6 H6A . . 109.8 ?
    C1 C6 H6A 2_665 . 109.8 ?
    O3 C6 H6B . . 109.8 ?
    C1 C6 H6B 2_665 . 109.8 ?
    H6A C6 H6B . . 108.2 ?
    O5W Cu1 O5W 2_566 . 180.0000(10)
                                   ?
    O5W Cu1 Br1 2_566 2_566 89.03(12) ?
    O5W Cu1 Br1 . 2_566 90.97(12) ?
    O5W Cu1 Br1 2_566 . 90.97(12) ?
    O5W Cu1 Br1 . . 89.03(12) ?
    Br1 Cu1 Br1 2_566 . 180.0 ?
    C1 O1 C2 . . 112.9(6) ?
    C3 O2 C4 . . 113.2(5) ?
    C5 O3 C6 . . 112.7(5) ?
    H4WA O4W H4WB . . 103(8) ?
    Cu1 O5W H5WA . . 120.0 ?
    Cu1 O5W H5WB . . 120.0 ?
    H5WA O5W H5WB . . 120.0 ?
loop_
    _geom_torsion_atom_site_label_1
    _geom_torsion_atom_site_label_2
    _geom_torsion_atom_site_label_3
    _geom_torsion_atom_site_label_4
    _geom_torsion_site_symmetry_1
    _geom_torsion_site_symmetry_2
    _geom_torsion_site_symmetry_3
    _geom_torsion_site_symmetry_4
    _geom_torsion
    _geom_torsion_publ_flag
    O1 C2 C3 O2 . . . . -64.8(7) ?
    O2 C4 C5 O3 . . . . 63.1(7) ?
    C6 C1 O1 C2 2_665 . . . 169.8(6) ?
    C3 C2 O1 C1 . . . . 170.5(6) ?
    C2 C3 O2 C4 . . . . -177.8(5) ?
    C5 C4 O2 C3 . . . . -171.2(5) ?
    C4 C5 O3 C6 . . . . 177.1(5) ?
    C1 C6 O3 C5 2_665 . . . 178.9(5) ?
loop_
    _geom_hbond_atom_site_label_D
    _geom_hbond_atom_site_label_H
    _geom_hbond_atom_site_label_A
    _geom_hbond_site_symmetry_A
    _geom_hbond_distance_DH
    _geom_hbond_distance_HA
    _geom_hbond_distance_DA
    _geom_hbond_angle_DHA
    O4W H4WA O1 2_665 0.68(7) 2.30(8) 2.962(6) 167(9)
    O4W H4WB O3 2_665 0.93(8) 1.95(8) 2.869(6) 170(6)
    O5W H5WA O2 . 0.85 1.92 2.715(5) 156.0
    O5W H5WB O4W . 0.85 1.82 2.609(6) 154.5
data_New_Global_Publ_Block
_journal_date_recd_electronic     2010-05-29
_journal_date_accepted     2010-06-17
_journal_name_full     'Acta Crystallographica, Section E'
_journal_year     2010
_journal_volume     66
_journal_issue      7
_journal_page_first     m836
_journal_page_last     m836
_journal_paper_category     QM
_journal_coeditor_code     JJ2036
_publ_contact_author_name     'Bo,Wang*'
_publ_contact_author_address
;
Ordered Matter Science Research Center, Southeast University,
Nanjing 211189, People's Republic of China
;
_publ_contact_author_email     'wsp1314@126.com'
_publ_contact_author_fax     '86-25-52090626'
_publ_contact_author_phone     '86-25-52090626'
_publ_section_title
;
Diaquadibromidocopper(II)--18-crown-6--water (1/1/2)
;
loop_
    _publ_author_name
    _publ_author_footnote
    _publ_author_address
    'Wang, Bo' .
;
Ordered Matter Science Research Center, Southeast University,
Nanjing 211189, People's Republic of China
;
_publ_section_synopsis     .
