# Supplementary material for: Diaqua­bromido­copper(II)–18-crown-6–water (1/1/2)
Source: Acta Crystallogr Sect E Struct Rep Online. 2010 Jun 23;66(Pt 7):m836. doi: 10.1107/S1600536810023500 (PMC3006861; doi:10.1107/S1600536810023500)
Supplement: Supplementary file 2 [file e-66-0m836-Isup2.hkl]

# 
# h,k,l, Fc-squared, Fo-squared, sigma(Fo-squared) and status flag 
# 
data_I
_shelx_title ' 1 in P1                         P-1' 
_shelx_refln_list_code          4 
_shelx_F_calc_maximum       99.46 
_exptl_crystal_F_000       282.96 
_reflns_d_resolution_high  0.7700 
 
loop_ 
 _symmetry_equiv_pos_as_xyz 
 'x, y, z' 
 '-x, -y, -z' 
 
_cell_length_a     7.4418 
_cell_length_b     8.1724 
_cell_length_c    10.1510 
_cell_angle_alpha  75.220 
_cell_angle_beta   69.470 
_cell_angle_gamma  78.510 
 
_shelx_F_squared_multiplier     1.000 
 
loop_ 
 _refln_index_h 
 _refln_index_k 
 _refln_index_l 
 _refln_F_squared_calc 
 _refln_F_squared_meas 
 _refln_F_squared_sigma 
 _refln_observed_status 
   2   0   0      378.85      210.04     53.65 o 
   3   0   0     3072.19     3238.62     62.42 o 
   4   0   0      407.26      439.74     11.60 o 
   5   0   0       72.47       73.43      3.20 o 
   6   0   0       68.09       52.24      3.23 o 
   7   0   0       45.38       38.41      3.45 o 
   8   0   0        0.35        1.73      2.63 o 
  -8   1   0       15.03       24.60      3.83 o 
  -7   1   0       25.76       36.19      7.66 o 
  -6   1   0       45.01       54.34      5.80 o 
  -5   1   0      106.86      118.38      8.27 o 
  -4   1   0       19.85       31.24      5.36 o 
  -3   1   0      153.58      170.71     17.25 o 
  -2   1   0     2886.49      403.56     10.28 o 
  -1   1   0      125.42      125.22      2.16 o 
   1   1   0     3464.15     3120.26     18.31 o 
   2   1   0     1002.41      867.55      9.54 o 
   3   1   0     2280.59     2175.63     35.87 o 
   4   1   0     1062.19     1009.82     18.22 o 
   5   1   0      671.51      624.93     32.95 o 
   6   1   0      586.47      586.53     22.63 o 
   7   1   0      244.29      243.93     26.99 o 
   8   1   0       29.34       30.75      4.05 o 
   9   1   0       11.81        9.87      5.55 o 
  -8   2   0       59.35       58.90      5.94 o 
  -7   2   0      114.27      124.92      7.95 o 
  -6   2   0      192.02      203.56     10.11 o 
  -5   2   0      414.67      440.47     29.92 o 
  -4   2   0      944.30      985.99     44.03 o 
  -3   2   0       93.68       76.73      2.86 o 
  -2   2   0      166.81      226.58     12.95 o 
  -1   2   0      744.44      694.54     19.62 o 
   0   2   0     1527.65     1599.52     33.42 o 
   1   2   0     1135.05     1257.45     10.57 o 
   2   2   0      102.97      114.07      6.22 o 
   3   2   0      331.07      376.46      5.57 o 
   4   2   0       88.71       88.49      6.29 o 
   5   2   0       25.23       23.20      2.88 o 
   6   2   0       83.60       71.47      3.92 o 
   7   2   0       39.48       42.81      4.17 o 
   8   2   0       98.79      111.42      8.37 o 
   9   2   0       19.30       24.88      7.51 o 
  -8   3   0       10.09        2.47      3.04 o 
  -7   3   0       72.33       53.13      5.73 o 
  -6   3   0       10.49        2.70      3.46 o 
  -5   3   0      423.84      399.25     11.45 o 
  -4   3   0      827.27      850.69     29.96 o 
  -3   3   0     1082.26     1046.64     25.17 o 
  -2   3   0     2559.35     2293.11    126.30 o 
  -1   3   0     4576.68     4156.63    107.08 o 
   0   3   0     4546.54     4326.97     86.85 o 
   1   3   0     2148.64     2059.32     32.97 o 
   2   3   0     1808.38     1828.57     32.03 o 
   3   3   0       17.47       25.10      2.33 o 
   4   3   0        1.46       10.41      3.49 o 
   5   3   0       23.01       26.25      3.04 o 
   6   3   0        1.04        1.66      2.29 o 
   7   3   0        3.35        3.38      2.62 o 
   8   3   0        4.36        4.68      4.11 o 
  -7   4   0        2.22        3.61      3.05 o 
  -6   4   0       23.47       30.99      5.26 o 
  -5   4   0        3.69        6.81      1.59 o 
  -4   4   0       19.09       26.22      2.32 o 
  -3   4   0       38.59       42.62      4.63 o 
  -2   4   0       62.51       76.28      3.32 o 
  -1   4   0      147.01      186.24      8.42 o 
   0   4   0     1224.95     1436.04     28.95 o 
   1   4   0     2723.69     2738.72     56.41 o 
   2   4   0     2231.15     2128.26     84.13 o 
   3   4   0     1927.50     1792.99     55.41 o 
   4   4   0     1077.97     1155.10     58.75 o 
   5   4   0      620.63      683.99     36.68 o 
   6   4   0      215.47      257.76     13.38 o 
   7   4   0      119.39      124.32      9.96 o 
   8   4   0       11.48       21.54     13.02 o 
  -7   5   0        9.98       26.34     12.01 o 
  -6   5   0       86.12      118.82      9.52 o 
  -5   5   0      129.67      190.87     11.94 o 
  -4   5   0       13.54       19.71      2.01 o 
  -3   5   0       38.49       38.42      2.38 o 
  -2   5   0       57.45       63.56      3.48 o 
  -1   5   0      372.71      359.75      8.73 o 
   0   5   0      395.63      416.43     13.64 o 
   1   5   0       16.10       10.73      1.31 o 
   2   5   0      564.82      558.73     10.77 o 
   3   5   0        1.58        3.69      2.80 o 
   4   5   0       79.77       57.22      4.66 o 
   5   5   0       91.06       67.81      7.41 o 
   6   5   0      112.22       93.64      8.01 o 
   7   5   0       86.00       88.47      7.94 o 
   8   5   0       66.55       76.14      8.34 o 
  -6   6   0       30.11       15.71      4.84 o 
  -5   6   0      220.81      227.74     13.67 o 
  -4   6   0      291.62      315.28     15.85 o 
  -3   6   0      505.42      530.31     16.13 o 
  -2   6   0      325.90      332.53      9.87 o 
  -1   6   0      747.29      684.23     19.52 o 
   0   6   0      348.95      323.14      9.10 o 
   1   6   0       79.42       77.62      4.28 o 
   2   6   0      160.91      139.36      4.08 o 
   3   6   0      229.76      211.67     10.05 o 
   4   6   0       74.54       57.04      5.38 o 
   5   6   0        6.81        5.43      5.79 o 
   6   6   0        0.41        6.74      4.82 o 
   7   6   0        0.16       -2.47      3.45 o 
  -5   7   0        4.01       -1.12      2.58 o 
  -4   7   0       22.41       19.03      3.54 o 
  -3   7   0       16.06        9.74      3.06 o 
  -2   7   0      113.45      124.67      5.83 o 
  -1   7   0      371.11      388.04     12.39 o 
   0   7   0      814.55      836.83     25.15 o 
   1   7   0      665.35      701.54     28.00 o 
   2   7   0     1377.36     1249.67     44.18 o 
   3   7   0      824.96      836.27     36.84 o 
   4   7   0      110.22      134.94      9.34 o 
   5   7   0      103.16      127.25      9.64 o 
   6   7   0       58.05       79.35      8.18 o 
   7   7   0       10.49       20.08      7.71 o 
  -4   8   0        4.16        4.59      3.91 o 
  -3   8   0       48.33       53.27      5.16 o 
  -2   8   0       39.99       34.68      6.93 o 
  -1   8   0       62.07       62.00      6.51 o 
   0   8   0       95.23       77.77      4.33 o 
   1   8   0        1.73        2.59      1.54 o 
   2   8   0        0.05       -0.95      5.03 o 
   3   8   0       82.92       74.01     14.37 o 
   4   8   0      137.71      120.98      9.49 o 
   5   8   0      104.69      103.76     10.53 o 
   6   8   0       68.95       59.38      7.99 o 
  -3   9   0       70.21       58.89      9.47 o 
  -2   9   0       26.22       28.01      4.39 o 
  -1   9   0        9.50        7.61      3.99 o 
   0   9   0        1.26        2.21      2.80 o 
   1   9   0        9.98       17.71      4.61 o 
   2   9   0       21.59       23.42      5.49 o 
   3   9   0      101.17      104.93      9.49 o 
   4   9   0       28.73       39.53      6.96 o 
   5   9   0        1.66        1.91      3.79 o 
   0  10   0      156.24      148.22     14.19 o 
   1  10   0      175.69      152.89     13.85 o 
   2  10   0      124.37      108.32     12.45 o 
   3  10   0       49.47       59.24      8.08 o 
  -1 -10   1      165.64      155.18     19.09 o 
  -4  -9   1       21.40       20.13      5.84 o 
  -3  -9   1       14.54       16.51      8.56 o 
  -2  -9   1       14.25       17.26      4.49 o 
  -1  -9   1        6.42        2.35      3.35 o 
   0  -9   1       48.36       45.25      9.21 o 
   1  -9   1      107.42       95.37      6.75 o 
   2  -9   1       56.49       51.31      5.52 o 
   3  -9   1       50.93       56.71      6.08 o 
  -5  -8   1       44.00       43.32      7.79 o 
  -4  -8   1        6.11       10.39      4.21 o 
  -3  -8   1        1.98       -0.45      2.86 o 
  -2  -8   1       29.93       23.77      4.19 o 
  -1  -8   1       71.35       58.97      5.00 o 
   0  -8   1       65.12       55.81      3.76 o 
   1  -8   1       77.44       78.78      5.32 o 
   2  -8   1       16.24       21.41      3.49 o 
   3  -8   1       25.42       20.98      3.92 o 
   4  -8   1        6.95       11.52      4.03 o 
  -6  -7   1       48.79       58.67     12.70 o 
  -5  -7   1      251.01      275.70     23.68 o 
  -4  -7   1      519.73      534.01     27.59 o 
  -3  -7   1      292.86      285.91     15.83 o 
  -2  -7   1      913.18      885.96     38.56 o 
  -1  -7   1      533.79      543.46     25.31 o 
   0  -7   1      451.02      494.74     16.19 o 
   1  -7   1      178.64      191.45      7.17 o 
   2  -7   1        0.08        6.04      2.97 o 
   3  -7   1        2.21        0.56      2.29 o 
   4  -7   1       11.88       24.30      4.13 o 
   5  -7   1        2.90        3.29      3.05 o 
  -7  -6   1        0.80       -1.56      3.58 o 
  -6  -6   1        0.86        4.33      3.33 o 
  -5  -6   1       28.83       18.55      3.85 o 
  -4  -6   1        0.28        7.78      3.37 o 
  -3  -6   1      119.58      123.76      7.54 o 
  -2  -6   1       18.66       23.18      6.45 o 
  -1  -6   1      516.49      478.16     17.68 o 
   0  -6   1     1038.88      994.24     28.13 o 
   1  -6   1     1332.24     1266.39     35.50 o 
   2  -6   1      698.36      615.33     71.12 o 
   3  -6   1      346.34      350.62     11.99 o 
   4  -6   1      211.09      203.72     11.31 o 
   5  -6   1       84.65       74.22      6.65 o 
   6  -6   1       34.85       25.88      4.80 o 
  -8  -5   1       21.80       24.40      5.74 o 
  -7  -5   1       37.96       23.81      7.57 o 
  -6  -5   1       98.79       83.12      7.82 o 
  -5  -5   1       19.43       20.87      7.94 o 
  -4  -5   1      201.01      213.16     10.40 o 
  -3  -5   1        3.92        5.42      2.86 o 
  -2  -5   1      181.70      177.48      7.30 o 
  -1  -5   1      828.63      857.72     21.90 o 
   0  -5   1      103.14      110.33      3.38 o 
   1  -5   1        2.31       20.86      7.34 o 
   2  -5   1        3.56        5.23      1.94 o 
   3  -5   1       11.01       14.91      1.78 o 
   4  -5   1      259.79      317.66     15.09 o 
   5  -5   1       51.71       77.88      6.28 o 
   6  -5   1       80.22      111.64      9.89 o 
   7  -5   1       53.91       63.84      7.33 o 
  -8  -4   1       21.03       25.10      8.58 o 
  -7  -4   1      104.52      126.09     10.79 o 
  -6  -4   1      317.62      322.06     16.65 o 
  -5  -4   1      639.77      624.41     25.52 o 
  -4  -4   1     1109.95     1109.20     40.68 o 
  -3  -4   1      718.37      747.73     45.99 o 
  -2  -4   1     1407.80     1295.08     37.59 o 
  -1  -4   1      370.28      392.05      6.88 o 
   0  -4   1      527.37      612.92     12.01 o 
   1  -4   1       33.40       51.13      2.75 o 
   2  -4   1      217.31      239.59      5.98 o 
   3  -4   1      118.75      126.46      9.07 o 
   4  -4   1       10.70       14.13      2.73 o 
   5  -4   1        3.10        6.43      2.57 o 
   6  -4   1        2.73        1.68      2.58 o 
   7  -4   1       27.68       31.35      5.05 o 
  -8  -3   1        4.74        5.93      4.92 o 
  -7  -3   1       19.12       22.26      4.56 o 
  -6  -3   1        9.40       20.62      9.48 o 
  -5  -3   1        1.85        7.27      9.32 o 
  -4  -3   1      654.46      685.19     22.04 o 
  -3  -3   1      804.17      813.08     22.60 o 
  -2  -3   1      603.42      550.17     14.11 o 
  -1  -3   1     4744.31     4911.91     96.51 o 
   0  -3   1     7507.62     6945.46    155.65 o 
   1  -3   1     3988.19     3377.76    291.33 o 
   2  -3   1     2284.51     2232.68     53.81 o 
   3  -3   1     1352.85     1267.34     34.88 o 
   4  -3   1       60.12       46.37      2.90 o 
   5  -3   1      148.27      118.85      6.93 o 
   6  -3   1      108.68       85.21     10.46 o 
   7  -3   1        7.12        3.29      2.93 o 
   8  -3   1        2.48        4.31      3.52 o 
  -8  -2   1       11.55       19.89      4.02 o 
  -7  -2   1       45.85       56.23      5.37 o 
  -6  -2   1        8.00        2.62      2.18 o 
  -5  -2   1        8.90       25.57     10.82 o 
  -4  -2   1        7.31        5.92      2.34 o 
  -3  -2   1      387.91      336.31     10.63 o 
  -2  -2   1     2435.03     2557.96     63.18 o 
  -1  -2   1      112.63      101.49      1.65 o 
   0  -2   1       20.97       37.79      1.52 o 
   1  -2   1      450.02      425.25     14.01 o 
   2  -2   1     1360.59     1183.51     34.75 o 
   3  -2   1     1702.03     1655.54     29.05 o 
   4  -2   1      509.89      492.26     12.39 o 
   5  -2   1      147.71      177.27      4.84 o 
   6  -2   1      803.46      881.65     23.68 o 
   7  -2   1       86.13       85.09      6.47 o 
   8  -2   1       20.73       14.41      3.63 o 
  -8  -1   1       82.33       77.60      7.22 o 
  -7  -1   1      118.60      126.31     14.22 o 
  -6  -1   1      164.90      158.61      5.22 o 
  -5  -1   1     1260.04     1214.81     61.74 o 
  -4  -1   1     1081.41     1047.23     66.95 o 
  -3  -1   1      255.79      238.76      4.06 o 
  -2  -1   1       36.83       32.02      1.51 o 
  -1  -1   1      429.70      515.67     12.61 o 
   0  -1   1      250.86      289.45      3.88 o 
   1  -1   1     2409.33     2469.41     26.27 o 
   2  -1   1       48.83       53.92      0.84 o 
   3  -1   1      204.49      226.02     10.12 o 
   4  -1   1      383.53      433.09     10.48 o 
   5  -1   1       54.69       63.17      5.83 o 
   6  -1   1       45.67       69.98      3.32 o 
   7  -1   1       57.17       80.24      4.04 o 
   8  -1   1       38.26       69.54     10.80 o 
   9  -1   1       25.44       25.67      8.63 o 
  -8   0   1       40.72       39.64      6.70 o 
  -7   0   1       18.49       15.68      4.81 o 
  -6   0   1       42.48       33.51      2.58 o 
  -5   0   1      552.77      521.76     19.34 o 
  -4   0   1     1610.89     1581.68     36.92 o 
  -3   0   1      986.66      963.11     28.34 o 
  -2   0   1     7214.90     6688.32    167.40 o 
  -1   0   1     8947.71     7007.25    100.49 o 
   1   0   1     5149.34     4564.01     37.90 o 
   2   0   1     7749.49     7151.00    121.03 o 
   3   0   1      318.98      352.65     12.50 o 
   4   0   1       44.31       45.44      1.55 o 
   5   0   1      178.50      170.98      4.53 o 
   6   0   1        0.09        2.42      1.75 o 
   7   0   1        1.53        1.68      1.43 o 
   8   0   1       22.37       28.48      4.35 o 
   9   0   1        6.95        7.41      5.34 o 
  -8   1   1       12.25       23.17      6.05 o 
  -7   1   1        1.15        9.51      3.85 o 
  -6   1   1       11.86       12.53      2.23 o 
  -5   1   1        7.61        9.21      1.40 o 
  -4   1   1        2.00        5.73      2.82 o 
  -3   1   1      304.23      287.76     14.71 o 
  -2   1   1      545.57      533.42     22.43 o 
  -1   1   1     6461.30     5213.23    151.41 o 
   0   1   1       22.40       39.12      0.61 o 
   1   1   1     2265.46     2168.43     27.24 o 
   2   1   1     6131.69     6122.45    144.32 o 
   3   1   1     2744.75     2506.76     56.67 o 
   4   1   1     1888.90     1955.02     49.74 o 
   5   1   1      822.83      833.37     22.91 o 
   6   1   1      418.92      344.34     34.85 o 
   7   1   1       69.72       67.96      5.19 o 
   8   1   1       60.72       58.13      7.30 o 
   9   1   1       16.44       32.09      8.87 o 
  -8   2   1       22.03       24.29      6.13 o 
  -7   2   1      107.76      123.68      5.60 o 
  -6   2   1       90.69      114.45      5.14 o 
  -5   2   1      403.98      465.01     12.18 o 
  -4   2   1      136.42      162.01      6.07 o 
  -3   2   1       45.28       40.21      2.38 o 
  -2   2   1      461.41      510.42      8.39 o 
  -1   2   1     3460.89     3358.46     56.35 o 
   0   2   1      334.03      320.78      3.64 o 
   1   2   1      358.24      402.14     15.20 o 
   2   2   1     1139.28     1199.78     31.10 o 
   3   2   1       26.25       48.41      3.09 o 
   4   2   1       79.40       63.42      1.80 o 
   5   2   1       69.10       59.46      2.29 o 
   6   2   1      288.83      277.29      7.92 o 
   7   2   1      160.29      171.35      8.63 o 
   8   2   1       24.19       34.47      4.45 o 
   9   2   1       39.49       28.89      7.80 o 
  -8   3   1       10.48        9.95      5.16 o 
  -7   3   1       32.38       22.14      9.29 o 
  -6   3   1      138.57      111.55      9.97 o 
  -5   3   1      441.47      420.54     20.53 o 
  -4   3   1     1206.35     1181.43     67.65 o 
  -3   3   1     1651.17     1684.34     65.67 o 
  -2   3   1     2522.52     2377.74     50.25 o 
  -1   3   1      914.48      801.50     13.33 o 
   0   3   1     1803.24     1761.66     29.69 o 
   1   3   1     1995.59     2088.00     48.79 o 
   2   3   1      347.13      392.50      5.86 o 
   3   3   1       21.18       18.25      0.75 o 
   4   3   1       74.02       59.84      4.84 o 
   5   3   1       41.73       50.59      4.63 o 
   6   3   1        1.46        2.03      2.17 o 
   7   3   1       45.91       43.60      5.09 o 
   8   3   1        1.18        0.78      2.85 o 
   9   3   1        4.20        3.39      3.15 o 
  -7   4   1        0.72        1.94      3.17 o 
  -6   4   1        0.17        2.66      2.89 o 
  -5   4   1        5.42        1.44      4.09 o 
  -4   4   1       84.44       83.88      7.01 o 
  -3   4   1       43.21       56.07      6.72 o 
  -2   4   1      259.75      296.22      9.88 o 
  -1   4   1     1260.89     1337.42     33.53 o 
   0   4   1     1419.07     1446.76     28.31 o 
   1   4   1     4710.05     4902.46    151.78 o 
   2   4   1     3247.44     3173.32     81.34 o 
   3   4   1     2831.86     2841.96     75.48 o 
   4   4   1      643.19      713.49     23.80 o 
   5   4   1      481.11      517.61     20.08 o 
   6   4   1      107.43      122.51      7.28 o 
   7   4   1       11.01        5.64      5.19 o 
   8   4   1       61.61       62.85      6.46 o 
  -7   5   1       22.07       37.79      8.16 o 
  -6   5   1        5.69       13.63      3.75 o 
  -5   5   1       18.76       24.21      3.52 o 
  -4   5   1        0.40        6.73      4.82 o 
  -3   5   1        3.43        0.98      1.77 o 
  -2   5   1      307.58      299.30      7.78 o 
  -1   5   1      361.61      360.31     14.67 o 
   0   5   1      470.45      452.46      9.87 o 
   1   5   1       53.33       48.09      3.41 o 
   2   5   1      217.67      206.79     10.22 o 
   3   5   1       33.21       24.22      1.37 o 
   4   5   1      305.37      273.31     11.44 o 
   5   5   1      397.20      383.22     16.61 o 
   6   5   1      251.71      226.88     12.30 o 
   7   5   1       57.88       54.67      6.39 o 
   8   5   1       59.25       55.81      7.49 o 
  -6   6   1       75.86       60.43     10.36 o 
  -5   6   1      142.74      162.79     10.72 o 
  -4   6   1      160.54      188.25     10.27 o 
  -3   6   1      523.12      528.18     16.33 o 
  -2   6   1      445.68      410.12     11.53 o 
  -1   6   1       13.59       14.81      4.17 o 
   0   6   1       39.16       34.48      3.01 o 
   1   6   1       23.90       33.01      2.22 o 
   2   6   1       43.24       47.95      4.34 o 
   3   6   1      180.06      173.21     11.08 o 
   4   6   1       37.76       40.06      8.46 o 
   5   6   1       14.38       24.42      6.90 o 
   6   6   1       11.51       21.48      6.56 o 
   7   6   1       24.45       29.20      9.26 o 
   8   6   1        8.14       -1.97      3.71 o 
  -5   7   1        8.64        7.82      5.26 o 
  -4   7   1       69.31       54.55      5.85 o 
  -3   7   1       95.82       92.27      6.28 o 
  -2   7   1      534.18      541.70     19.40 o 
  -1   7   1      413.25      440.90     14.44 o 
   0   7   1      755.93      756.75     22.69 o 
   1   7   1     1929.66     1866.27     57.52 o 
   2   7   1      310.23      296.88     17.94 o 
   3   7   1      311.15      344.45     15.48 o 
   4   7   1      306.32      331.53     18.18 o 
   5   7   1       37.99       68.97      6.70 o 
   6   7   1        0.19       -1.74      3.28 o 
   7   7   1        3.38        1.87      3.92 o 
  -4   8   1        4.16        8.43      5.30 o 
  -3   8   1        0.77        2.11      2.56 o 
  -2   8   1       57.65       60.72      4.55 o 
  -1   8   1       34.10       26.78      3.16 o 
   0   8   1        3.94        1.88      1.85 o 
   1   8   1       60.91       69.42      4.34 o 
   2   8   1      220.65      245.47     13.70 o 
   3   8   1      144.73      152.43     11.12 o 
   4   8   1      212.89      207.30     14.63 o 
   5   8   1      200.47      181.82     12.93 o 
   6   8   1      118.35      112.58     22.60 o 
  -3   9   1       37.73       42.87      8.51 o 
  -2   9   1        3.47        2.15      3.70 o 
  -1   9   1       14.28       16.43      2.69 o 
   0   9   1       18.66       24.59      4.89 o 
   1   9   1      131.26      120.76      7.85 o 
   2   9   1       61.20       66.64      7.15 o 
   3   9   1       13.42       20.56      6.55 o 
   4   9   1       20.00       32.76      6.84 o 
   5   9   1        8.11        4.33      4.33 o 
   0  10   1      125.86      128.82     17.92 o 
   1  10   1       98.92       81.57      7.92 o 
   2  10   1       35.36       27.63      5.26 o 
   3  10   1       14.02       13.81      5.81 o 
  -3  -9   2        0.65        0.78      3.50 o 
  -2  -9   2        5.16        3.05      3.46 o 
  -1  -9   2       71.64       56.58      8.76 o 
   0  -9   2      109.04      103.91     13.20 o 
   1  -9   2      138.88      121.43      8.92 o 
   2  -9   2      201.92      199.30     12.64 o 
  -5  -8   2        7.23        3.39      4.15 o 
  -4  -8   2        0.57        1.20      5.50 o 
  -3  -8   2       45.39       55.67      7.00 o 
  -2  -8   2       56.97       56.42      7.94 o 
  -1  -8   2      174.98      174.41     11.71 o 
   0  -8   2       27.35       32.44      2.93 o 
   1  -8   2       17.68       16.03      2.98 o 
   2  -8   2       10.78       14.29      7.08 o 
   3  -8   2       30.76       41.91      5.84 o 
   4  -8   2        2.97       16.32      6.82 o 
  -6  -7   2      116.46      129.82     11.91 o 
  -5  -7   2      136.63      145.89     13.40 o 
  -4  -7   2      400.00      366.90     21.43 o 
  -3  -7   2      531.69      570.06     32.03 o 
  -2  -7   2      202.10      209.51     12.87 o 
  -1  -7   2      163.25      160.11      9.59 o 
   0  -7   2       96.33      112.63      6.94 o 
   1  -7   2       21.00       27.95      2.92 o 
   2  -7   2       21.71       30.29      3.87 o 
   3  -7   2        1.78        5.43      5.63 o 
   4  -7   2        9.67       16.39      3.90 o 
   5  -7   2        2.76        7.24      6.20 o 
  -7  -6   2        0.74       -0.20      3.55 o 
  -6  -6   2        0.25        8.27      3.83 o 
  -5  -6   2       12.51       19.13      4.30 o 
  -4  -6   2       14.56       17.36      6.15 o 
  -3  -6   2      295.22      308.67     30.24 o 
  -2  -6   2      261.39      254.51     12.18 o 
  -1  -6   2     1089.78      981.47     33.16 o 
   0  -6   2     1352.99     1312.11     37.14 o 
   1  -6   2      798.03      808.20     36.49 o 
   2  -6   2     1010.26      996.73     33.64 o 
   3  -6   2      250.04      245.25     15.60 o 
   4  -6   2      101.27       81.12      6.47 o 
   5  -6   2       15.25        4.22      3.31 o 
   6  -6   2       27.20       21.53      6.52 o 
  -7  -5   2       30.10       40.85     14.13 o 
  -6  -5   2        6.44        9.00      3.88 o 
  -5  -5   2        0.51        1.53      6.32 o 
  -4  -5   2       19.89       19.29      3.64 o 
  -3  -5   2      623.62      656.28     26.49 o 
  -2  -5   2      423.86      406.13     17.90 o 
  -1  -5   2       56.86       64.51      2.34 o 
   0  -5   2        7.53       16.02      3.02 o 
   1  -5   2        3.73        0.69      1.63 o 
   2  -5   2      409.24      413.60     11.56 o 
   3  -5   2      327.39      365.22     15.72 o 
   4  -5   2       95.52      133.18      8.98 o 
   5  -5   2      180.77      219.65     12.70 o 
   6  -5   2       95.78      119.97     15.69 o 
   7  -5   2       42.46       42.61      6.26 o 
  -7  -4   2      106.50      117.10     12.14 o 
  -6  -4   2      205.42      192.13     12.32 o 
  -5  -4   2      328.85      315.32     15.10 o 
  -4  -4   2      917.30      861.07     32.73 o 
  -3  -4   2      554.50      517.62     18.12 o 
  -2  -4   2       51.58       41.45      1.77 o 
  -1  -4   2        0.07       -0.76      0.76 o 
   0  -4   2      118.19      101.65      2.64 o 
   1  -4   2       80.90       63.52      4.59 o 
   2  -4   2       21.31       20.50      3.80 o 
   3  -4   2       25.64       28.24      2.13 o 
   4  -4   2      133.76      133.35      6.91 o 
   5  -4   2        7.84       15.86      3.28 o 
   6  -4   2       15.75       27.47      4.39 o 
   7  -4   2       22.63       48.39      6.12 o 
   8  -4   2       18.38       21.36      5.06 o 
  -8  -3   2       10.00        2.99      3.35 o 
  -7  -3   2        0.78        9.10      3.55 o 
  -6  -3   2       75.11       69.00      6.07 o 
  -5  -3   2      392.18      408.36     17.44 o 
  -4  -3   2      247.17      270.81     10.79 o 
  -3  -3   2     1727.88     1742.87     55.59 o 
  -2  -3   2     4288.53     4045.48     64.77 o 
  -1  -3   2     2931.20     2826.37     52.48 o 
   0  -3   2     1055.62     1086.88     28.34 o 
   1  -3   2     5277.30     5208.90    125.21 o 
   2  -3   2     1475.26     1602.33     31.97 o 
   3  -3   2      236.99      231.10      8.69 o 
   4  -3   2      325.66      287.71     12.83 o 
   5  -3   2        5.88       17.49      2.99 o 
   6  -3   2        9.19       11.16      6.32 o 
   7  -3   2        5.90        3.40      4.96 o 
   8  -3   2       15.19       11.01      3.92 o 
  -8  -2   2       12.87       13.77      3.82 o 
  -7  -2   2        0.06        3.98      2.74 o 
  -6  -2   2        3.39        4.61      3.67 o 
  -5  -2   2        7.33       12.50      2.56 o 
  -4  -2   2      170.78      166.60     11.75 o 
  -3  -2   2      142.13      139.66      2.39 o 
  -2  -2   2      109.24      129.10      2.78 o 
  -1  -2   2      201.29      256.41      7.73 o 
   0  -2   2      530.79      480.46      7.53 o 
   1  -2   2     2842.45     2622.03     68.12 o 
   2  -2   2     2781.86     2789.45     44.31 o 
   3  -2   2      859.93      791.98     39.75 o 
   4  -2   2     1537.31     1498.79     43.59 o 
   5  -2   2      906.55      904.75     39.78 o 
   6  -2   2       79.53       69.24      5.21 o 
   7  -2   2       66.34       47.14      8.61 o 
   8  -2   2       54.04       44.12      5.43 o 
  -8  -1   2       40.82       40.20      5.56 o 
  -7  -1   2      146.13      166.33     10.56 o 
  -6  -1   2      245.96      247.85      9.29 o 
  -5  -1   2      183.79      196.33      5.88 o 
  -4  -1   2      379.53      355.68      9.12 o 
  -3  -1   2      122.04      113.48      2.29 o 
  -2  -1   2        1.79        3.87      0.56 o 
  -1  -1   2     2829.79     2801.49     46.22 o 
   0  -1   2      338.82      400.28      9.37 o 
   1  -1   2      786.40      883.70     13.44 o 
   2  -1   2       16.28       23.20      3.90 o 
   3  -1   2        1.87        7.07      3.88 o 
   4  -1   2      145.89      156.36      2.60 o 
   5  -1   2      415.48      478.74     15.11 o 
   6  -1   2      101.31      133.28      5.97 o 
   7  -1   2       64.33       87.92      6.97 o 
   8  -1   2       51.39       62.55      5.80 o 
   9  -1   2       22.18       28.72      7.48 o 
  -8   0   2        8.57       10.15      9.66 o 
  -7   0   2       27.94       28.54      3.76 o 
  -6   0   2      337.94      321.66      9.67 o 
  -5   0   2      346.01      317.97      8.20 o 
  -4   0   2     1785.66     1460.88    159.53 o 
  -3   0   2     3953.43     3872.12    112.38 o 
  -2   0   2     1644.11     1544.85     25.30 o 
  -1   0   2     8429.15     6823.53    155.17 o 
   0   0   2      285.53      331.80     19.12 o 
   1   0   2     3143.41     3293.29     52.38 o 
   2   0   2     1578.73     1688.17     30.75 o 
   3   0   2        2.57       11.23      2.92 o 
   4   0   2        6.48        5.58      0.85 o 
   5   0   2       79.20       83.68      6.06 o 
   6   0   2       28.06       30.49      2.22 o 
   7   0   2        7.66        7.81      1.62 o 
   8   0   2       10.84       12.07      3.04 o 
   9   0   2       10.49       13.24      7.21 o 
  -8   1   2       10.02        7.98      5.24 o 
  -7   1   2        0.10       -0.43      1.68 o 
  -6   1   2       27.03       38.23      3.16 o 
  -5   1   2       37.47       32.22      4.26 o 
  -4   1   2        0.68        3.55      1.12 o 
  -3   1   2      244.70      279.49      8.36 o 
  -2   1   2     1184.65     1159.33     90.16 o 
  -1   1   2      137.25      146.83      2.78 o 
   0   1   2     1563.65     1535.54     11.70 o 
   1   1   2     9891.35     8863.27    160.99 o 
   2   1   2     9840.80     9277.78    208.20 o 
   3   1   2     2296.18     2310.48     42.87 o 
   4   1   2     1811.77     1865.91     37.69 o 
   5   1   2      578.69      623.80     49.09 o 
   6   1   2      163.25      158.36     10.87 o 
   7   1   2       74.05       63.32      8.26 o 
   8   1   2       39.18       29.97      4.72 o 
   9   1   2       14.58        7.50      5.99 o 
  -7   2   2       54.38       69.52      5.60 o 
  -6   2   2       13.80       24.65      2.76 o 
  -5   2   2      101.81      111.16      4.37 o 
  -4   2   2        0.77        1.37      1.25 o 
  -3   2   2      269.99      248.56     16.77 o 
  -2   2   2      313.24      357.00     13.10 o 
  -1   2   2     1652.64     1745.39     25.93 o 
   0   2   2     6411.05     5867.78     66.21 o 
   1   2   2      157.34      160.47      3.63 o 
   2   2   2     1263.31     1233.10     23.53 o 
   3   2   2       71.68       56.32      2.19 o 
   4   2   2      351.08      337.02     22.88 o 
   5   2   2      804.94      788.69     29.34 o 
   6   2   2      115.73      127.36      5.70 o 
   7   2   2      179.29      155.34     13.21 o 
   8   2   2      112.59      116.69      7.35 o 
   9   2   2       32.34       28.50      7.50 o 
  -7   3   2       24.58       17.91      3.84 o 
  -6   3   2      243.27      245.63      9.38 o 
  -5   3   2      315.30      318.40     10.11 o 
  -4   3   2      842.15      842.67     22.25 o 
  -3   3   2     1541.95     1531.68     35.77 o 
  -2   3   2     1147.71     1106.48     31.44 o 
  -1   3   2     1331.29     1175.07     19.70 o 
   0   3   2       42.57       28.79      2.20 o 
   1   3   2       15.91       18.32      0.77 o 
   2   3   2      508.28      469.57     14.69 o 
   3   3   2       12.22       17.73      2.24 o 
   4   3   2       42.47       40.83      1.70 o 
   5   3   2        5.21        6.77      1.29 o 
   6   3   2        1.26       -0.66      1.07 o 
   7   3   2        0.67       -0.88      2.05 o 
   8   3   2       44.31       42.48      5.39 o 
   9   3   2       16.68       22.88      7.44 o 
  -7   4   2        3.29        8.63      6.25 o 
  -6   4   2        5.83        1.84      1.93 o 
  -5   4   2       10.62        6.54      2.22 o 
  -4   4   2       61.65       56.87      2.99 o 
  -3   4   2     1080.93     1066.07     25.77 o 
  -2   4   2      848.59      858.88     21.57 o 
  -1   4   2      988.10     1024.72     20.26 o 
   0   4   2     5143.89     5118.23    122.91 o 
   1   4   2     4211.29     4061.50     94.26 o 
   2   4   2      969.12      970.30     24.43 o 
   3   4   2     1694.16     1803.00     50.68 o 
   4   4   2     1089.59     1207.63     27.57 o 
   5   4   2       36.79       62.14     11.34 o 
   6   4   2       99.65      122.43      8.89 o 
   7   4   2       27.66       21.10      3.66 o 
   8   4   2        0.04        8.42      3.77 o 
   9   4   2        4.18        2.65      3.26 o 
  -6   5   2        2.91        9.24      5.14 o 
  -5   5   2        2.08       -0.41      1.65 o 
  -4   5   2       18.63       15.81      2.98 o 
  -3   5   2        2.14        4.51      1.44 o 
  -2   5   2      165.26      149.81      8.59 o 
  -1   5   2      385.22      395.72      9.34 o 
   0   5   2       48.67       78.50      3.80 o 
   1   5   2        1.14        0.43      1.18 o 
   2   5   2      529.29      546.09     16.89 o 
   3   5   2      665.40      612.49     13.88 o 
   4   5   2      845.10      792.72     31.99 o 
   5   5   2      312.28      319.46     13.92 o 
   6   5   2      212.08      230.36     12.26 o 
   7   5   2      308.45      343.56     20.77 o 
   8   5   2       25.45       22.57      8.98 o 
  -6   6   2       33.38       32.83      8.26 o 
  -5   6   2       42.74       59.58      9.25 o 
  -4   6   2      348.42      382.52     12.90 o 
  -3   6   2      125.11      127.33      5.43 o 
  -2   6   2       53.96       41.94      2.79 o 
  -1   6   2        1.28       -1.40      1.40 o 
   0   6   2       90.50      112.29      4.48 o 
   1   6   2      203.09      209.18      5.81 o 
   2   6   2      413.75      450.03     16.07 o 
   3   6   2       13.92       15.01      1.57 o 
   4   6   2       63.53       77.13      7.92 o 
   5   6   2        2.39        9.33      7.87 o 
   6   6   2       11.33        6.63      3.31 o 
   7   6   2       15.61       18.60      6.09 o 
   8   6   2       35.63       31.20      5.88 o 
  -5   7   2        6.52       13.94      7.57 o 
  -4   7   2      137.74      122.86     12.94 o 
  -3   7   2      389.56      360.76     16.30 o 
  -2   7   2      379.36      374.61     15.40 o 
  -1   7   2      991.46      995.44     31.07 o 
   0   7   2      636.17      602.75     17.31 o 
   1   7   2      490.48      470.82     13.59 o 
   2   7   2      445.72      486.11     19.58 o 
   3   7   2      189.44      209.87      7.06 o 
   4   7   2        5.98       19.84      3.67 o 
   5   7   2        0.34        2.15      5.58 o 
   6   7   2       10.01       14.61      6.82 o 
   7   7   2        2.11        7.04      3.93 o 
  -4   8   2       19.56       42.98      8.70 o 
  -3   8   2        0.77        1.96      4.16 o 
  -2   8   2        0.72        4.96      2.13 o 
  -1   8   2        2.06        3.23      1.55 o 
   0   8   2      134.74      156.01      6.80 o 
   1   8   2       80.44       96.14      4.55 o 
   2   8   2      360.09      398.84     35.47 o 
   3   8   2      519.77      508.63     25.63 o 
   4   8   2      370.84      391.94     20.71 o 
   5   8   2      143.66      155.20     11.40 o 
   6   8   2       72.61       89.22     10.05 o 
   7   8   2       41.70       53.74      8.60 o 
  -3   9   2        0.14        2.23      3.23 o 
  -2   9   2        0.28        9.46      5.17 o 
  -1   9   2       33.36       44.36     13.30 o 
   0   9   2       92.49       83.71      5.43 o 
   1   9   2       44.60       43.47      3.44 o 
   2   9   2       88.40       80.84      6.78 o 
   3   9   2       34.20       47.43      6.33 o 
   4   9   2        7.23        0.36      5.87 o 
   5   9   2       26.04       28.54      5.50 o 
   6   9   2        7.54        3.53      6.33 o 
  -1  10   2       96.11       86.39     11.62 o 
   0  10   2       46.87       42.28     10.48 o 
   1  10   2       25.73       22.43     10.05 o 
   2  10   2        8.21       16.00      8.85 o 
   3  10   2        1.30       -1.23      7.42 o 
   4  10   2       22.38       14.22      4.67 o 
  -2  -9   3       70.07       65.33      8.07 o 
  -1  -9   3      100.77      100.28     10.82 o 
   0  -9   3      204.01      193.20     25.55 o 
   1  -9   3      147.26      130.22     15.09 o 
   2  -9   3      109.31      110.20     17.93 o 
  -4  -8   3        2.53        3.86      4.10 o 
  -3  -8   3       82.72       84.22     20.39 o 
  -2  -8   3       60.06       60.36      7.06 o 
  -1  -8   3       59.90       45.06      5.71 o 
   0  -8   3       58.03       57.61     10.12 o 
   1  -8   3       12.31       10.37      3.20 o 
   2  -8   3       20.87       19.89      3.74 o 
   3  -8   3       49.66       61.27      6.29 o 
   4  -8   3       17.05       28.92      5.79 o 
  -5  -7   3      184.96      177.69     15.68 o 
  -4  -7   3      145.02      133.80     11.61 o 
  -3  -7   3      229.90      220.57     29.59 o 
  -2  -7   3       53.37       51.78      6.03 o 
  -1  -7   3       39.18       48.22      5.45 o 
   0  -7   3       40.55       26.45      3.70 o 
   1  -7   3       67.61       76.31     17.23 o 
   2  -7   3       14.41       19.18      4.10 o 
   3  -7   3       40.02       58.62      8.85 o 
   4  -7   3        4.98       14.34      6.44 o 
   5  -7   3        0.40        4.42      3.88 o 
  -6  -6   3        4.91        5.79      4.36 o 
  -5  -6   3       70.28       92.33      9.61 o 
  -4  -6   3      194.70      239.25     16.99 o 
  -3  -6   3      311.04      340.58     33.50 o 
  -2  -6   3     1002.13      955.66     44.91 o 
  -1  -6   3      794.42      717.46     36.17 o 
   0  -6   3      794.64      796.31     24.19 o 
   1  -6   3      722.53      650.99     74.48 o 
   2  -6   3      452.86      446.85     14.66 o 
   3  -6   3      158.42      145.18     10.12 o 
   4  -6   3       39.94       25.22      4.31 o 
   5  -6   3        7.46        6.66      4.42 o 
   6  -6   3        1.31        3.36      3.56 o 
  -7  -5   3        0.15       -4.21      4.21 o 
  -6  -5   3        2.95        5.09      3.81 o 
  -5  -5   3       56.05       55.66      6.28 o 
  -4  -5   3       66.36       69.25      6.35 o 
  -3  -5   3       31.87       25.61      3.94 o 
  -2  -5   3        8.45       16.94      3.70 o 
  -1  -5   3       72.86       84.39      7.53 o 
   0  -5   3       19.25       13.31      1.46 o 
   1  -5   3      585.86      540.54     18.61 o 
   2  -5   3      359.82      352.37     10.16 o 
   3  -5   3      622.89      638.99     24.98 o 
   4  -5   3      325.51      360.45     17.17 o 
   5  -5   3      181.52      195.03     12.84 o 
   6  -5   3       38.83       29.04      5.37 o 
   7  -5   3       35.42       36.46      5.96 o 
  -7  -4   3       65.46       71.42      9.56 o 
  -6  -4   3      168.54      159.36     12.31 o 
  -5  -4   3      285.11      246.94     13.50 o 
  -4  -4   3       59.85       46.08      4.64 o 
  -3  -4   3      134.99      118.51      6.55 o 
  -2  -4   3        1.65        4.30      1.93 o 
  -1  -4   3      120.80      120.71      7.83 o 
   0  -4   3      598.82      611.74     13.95 o 
   1  -4   3      185.50      172.28      6.05 o 
   2  -4   3      112.94      128.82      4.36 o 
   3  -4   3       12.14       20.27      2.95 o 
   4  -4   3       49.02       68.91      5.24 o 
   5  -4   3        2.11       10.36      3.30 o 
   6  -4   3       53.21       86.72      7.68 o 
   7  -4   3       28.10       50.50      6.56 o 
   8  -4   3       17.99       21.33      5.10 o 
  -7  -3   3       54.51       53.85     19.53 o 
  -6  -3   3       41.35       56.20      5.89 o 
  -5  -3   3      307.99      316.42     15.57 o 
  -4  -3   3     1379.95     1372.56     54.40 o 
  -3  -3   3     1728.44     1659.55     58.74 o 
  -2  -3   3     1596.30     1521.22     26.36 o 
  -1  -3   3     2567.46     2538.42     53.27 o 
   0  -3   3     2350.92     2432.80     60.42 o 
   1  -3   3      461.31      519.04     14.70 o 
   2  -3   3      576.94      623.23     12.13 o 
   3  -3   3       84.64       73.84      4.33 o 
   4  -3   3        5.95        5.10      2.17 o 
   5  -3   3        0.18        0.52      2.14 o 
   6  -3   3       10.50        8.78      3.06 o 
   7  -3   3        3.87       -2.19      3.19 o 
   8  -3   3        5.69        4.51      4.02 o 
  -7  -2   3        4.93        6.73      3.44 o 
  -6  -2   3        4.15        3.31      2.69 o 
  -5  -2   3       66.97       69.78      5.20 o 
  -4  -2   3        1.41        8.53      2.30 o 
  -3  -2   3      141.23      147.05      5.36 o 
  -2  -2   3      298.14      317.13      6.06 o 
  -1  -2   3        7.68        4.43      0.83 o 
   0  -2   3     3182.65     3279.24     72.73 o 
   1  -2   3     1593.40     1505.78     26.50 o 
   2  -2   3     3419.93     3286.91     60.10 o 
   3  -2   3     3685.58     3634.09    125.40 o 
   4  -2   3      439.48      440.44     25.52 o 
   5  -2   3      515.11      502.81     27.52 o 
   6  -2   3       94.24       73.60     11.09 o 
   7  -2   3       78.05       55.00      5.98 o 
   8  -2   3       26.89       13.72      4.11 o 
  -8  -1   3       47.44       45.80      9.51 o 
  -7  -1   3       26.83       34.29      4.45 o 
  -6  -1   3      154.27      145.30      9.44 o 
  -5  -1   3       44.98       40.71      2.52 o 
  -4  -1   3        2.98        7.96      1.41 o 
  -3  -1   3        6.02        3.70      3.38 o 
  -2  -1   3       60.09       55.56      2.36 o 
  -1  -1   3      402.45      409.46      6.96 o 
   0  -1   3     4450.49     4610.71    101.23 o 
   1  -1   3       33.22       33.90      1.18 o 
   2  -1   3      138.48      162.31      4.37 o 
   3  -1   3       58.15       56.79      2.80 o 
   4  -1   3     1438.27     1495.96     46.85 o 
   5  -1   3      110.39      140.82      6.78 o 
   6  -1   3       53.12       61.88      4.97 o 
   7  -1   3      184.22      189.58     10.35 o 
   8  -1   3       91.23       87.46      8.26 o 
   9  -1   3       10.88       17.41      7.09 o 
  -8   0   3       37.98       29.82      6.21 o 
  -7   0   3       70.25       66.43      5.85 o 
  -6   0   3      177.81      181.09      7.40 o 
  -5   0   3      622.06      625.51     26.76 o 
  -4   0   3      803.29      763.43     34.61 o 
  -3   0   3     2883.30     2568.46     57.89 o 
  -2   0   3     3312.11     3017.20     61.41 o 
  -1   0   3     1126.58     1118.73     41.04 o 
   0   0   3      140.69      127.19     12.53 o 
   1   0   3      591.74      679.95      9.89 o 
   2   0   3      276.51      246.69      8.65 o 
   3   0   3      658.38      683.86      9.48 o 
   4   0   3      428.62      460.53     16.66 o 
   5   0   3        4.63        8.93      2.38 o 
   6   0   3       24.97       21.62      1.67 o 
   7   0   3       20.50       33.77     14.34 o 
   8   0   3       35.58       47.04      5.39 o 
   9   0   3       10.85       14.76      6.17 o 
  -7   1   3       30.12       27.35      3.36 o 
  -6   1   3        1.43        3.18      1.92 o 
  -5   1   3        0.97        3.35      1.50 o 
  -4   1   3       79.75       71.20      2.86 o 
  -3   1   3      730.01      650.12     35.56 o 
  -2   1   3     3463.60     3074.25    107.32 o 
  -1   1   3      908.90      907.73     12.83 o 
   0   1   3     8525.58     7393.96    103.13 o 
   1   1   3     5333.47     4864.81    139.62 o 
   2   1   3     1535.06     1723.22     58.03 o 
   3   1   3     4400.99     4765.75    217.50 o 
   4   1   3      964.69      972.62     41.65 o 
   5   1   3      259.64      263.24      9.37 o 
   6   1   3       93.50       91.86      5.86 o 
   7   1   3       66.14       57.75      5.86 o 
   8   1   3        2.00        3.81      2.33 o 
   9   1   3       10.59        0.44      3.30 o 
  -7   2   3       11.79       25.24      3.20 o 
  -6   2   3       67.37       89.28      5.00 o 
  -5   2   3       60.49       60.62     12.40 o 
  -4   2   3       10.03        8.86      9.25 o 
  -3   2   3       16.50       25.04      4.24 o 
  -2   2   3     1104.23     1186.51     42.59 o 
  -1   2   3      268.15      280.69     14.28 o 
   0   2   3      124.54      130.13      3.67 o 
   1   2   3       35.07       46.78      1.59 o 
   2   2   3       13.74       28.26      2.33 o 
   3   2   3     2731.76     2864.85     65.90 o 
   4   2   3     1106.11     1071.62     22.87 o 
   5   2   3      311.29      304.18     10.36 o 
   6   2   3      598.94      642.96     24.26 o 
   7   2   3      228.47      229.97      8.03 o 
   8   2   3       39.20       40.74      9.97 o 
   9   2   3       23.83       24.61      7.93 o 
  -7   3   3       66.83       67.68      9.43 o 
  -6   3   3       94.31       97.65      6.04 o 
  -5   3   3      235.21      252.43      8.44 o 
  -4   3   3      435.52      463.30     13.30 o 
  -3   3   3     1136.51     1143.31     26.63 o 
  -2   3   3      307.61      275.32      5.50 o 
  -1   3   3       67.61       53.46      3.29 o 
   0   3   3      100.31      135.38      2.51 o 
   1   3   3      325.07      353.48      5.09 o 
   2   3   3      400.88      422.36      7.74 o 
   3   3   3       49.20       48.42      2.50 o 
   4   3   3       77.70       99.75      6.26 o 
   5   3   3       20.51       23.01      2.80 o 
   6   3   3       94.53      101.20      4.23 o 
   7   3   3       28.17       31.50      2.58 o 
   8   3   3       36.99       36.28      4.28 o 
   9   3   3       23.79       26.92      7.47 o 
  -7   4   3       23.84       11.67      7.07 o 
  -6   4   3        0.89        2.20      2.50 o 
  -5   4   3       69.70       68.53      4.23 o 
  -4   4   3      263.00      237.52      7.90 o 
  -3   4   3      472.44      471.90     11.77 o 
  -2   4   3     2410.16     2373.70     55.56 o 
  -1   4   3     4448.40     4306.61     98.62 o 
   0   4   3     1557.50     1645.36     46.53 o 
   1   4   3      332.57      333.85      6.34 o 
   2   4   3     5262.73     5204.21    128.73 o 
   3   4   3      427.59      470.59     13.36 o 
   4   4   3       21.79       29.73      2.38 o 
   5   4   3      122.21      150.77      5.08 o 
   6   4   3        0.02        0.75      1.13 o 
   7   4   3        1.72        4.81      7.29 o 
   8   4   3       13.66       25.11      4.45 o 
   9   4   3       12.84        8.22      4.50 o 
  -6   5   3        0.07        0.40      4.14 o 
  -5   5   3       11.80       13.66      3.29 o 
  -4   5   3        5.23        5.20      1.57 o 
  -3   5   3      133.61      132.47      4.85 o 
  -2   5   3        0.98        4.03      1.68 o 
  -1   5   3      229.16      258.03      5.86 o 
   0   5   3       67.36       87.81      2.69 o 
   1   5   3      155.20      154.84      6.79 o 
   2   5   3     1043.36     1092.95     35.29 o 
   3   5   3     1755.28     1845.70     91.41 o 
   4   5   3      682.22      682.62     19.59 o 
   5   5   3      840.42      823.47     27.54 o 
   6   5   3      236.37      286.01     14.52 o 
   7   5   3       28.88       29.10      4.45 o 
   8   5   3       42.92       38.26      5.97 o 
   9   5   3       29.85       25.24      7.94 o 
  -6   6   3       41.53       -0.53      3.26 o 
  -5   6   3       31.82       51.34      8.85 o 
  -4   6   3       33.61       45.99     13.60 o 
  -3   6   3        9.37       12.43      3.86 o 
  -2   6   3        1.40        4.77      3.58 o 
  -1   6   3       13.99       18.24      1.76 o 
   0   6   3      410.15      463.46     12.10 o 
   1   6   3      120.67      129.58      7.01 o 
   2   6   3      373.30      392.16      9.79 o 
   3   6   3       68.86       76.88     10.83 o 
   4   6   3        6.28        4.80      2.71 o 
   5   6   3       16.54       21.70      3.67 o 
   6   6   3      135.15      116.75      8.18 o 
   7   6   3       44.04       47.97      6.20 o 
   8   6   3       13.37       11.99      8.36 o 
  -5   7   3       81.20       10.37      4.31 o 
  -4   7   3       51.41       49.84      5.32 o 
  -3   7   3      314.64      256.50     29.99 o 
  -2   7   3      552.34      544.77     32.41 o 
  -1   7   3      547.68      535.40     16.82 o 
   0   7   3      595.63      585.27     18.23 o 
   1   7   3      106.77      104.65      4.32 o 
   2   7   3      111.79      117.21      4.53 o 
   3   7   3        0.05       -0.15      2.53 o 
   4   7   3        2.40        4.05      2.66 o 
   5   7   3       11.91       15.89      4.52 o 
   6   7   3        4.32       -0.69      2.84 o 
   7   7   3        8.51       10.03      4.22 o 
   8   7   3        2.18       -3.93      3.93 o 
  -4   8   3        1.44        8.22      5.75 o 
  -3   8   3        1.86        8.86      5.52 o 
  -2   8   3       39.11       46.34      6.27 o 
  -1   8   3      128.33      144.08     10.22 o 
   0   8   3      259.20      278.31      9.82 o 
   1   8   3      426.96      485.60     25.01 o 
   2   8   3      531.87      532.23     17.55 o 
   3   8   3      456.32      459.72     16.31 o 
   4   8   3      229.26      247.14     13.75 o 
   5   8   3      161.88      187.38     12.86 o 
   6   8   3       45.96       48.92      7.74 o 
   7   8   3       10.35        6.92      4.29 o 
  -3   9   3        2.18        6.27      5.45 o 
  -2   9   3       24.89       20.04      4.82 o 
  -1   9   3       17.13       16.33      4.37 o 
   0   9   3       87.08       83.30      8.13 o 
   1   9   3       59.08       55.16      4.14 o 
   2   9   3        1.25       -0.53      2.27 o 
   3   9   3       14.98       18.17      5.84 o 
   4   9   3        6.59        3.75      3.14 o 
   5   9   3       44.10       38.76      6.18 o 
   6   9   3       63.35       54.07      8.35 o 
  -1  10   3       38.90       39.04      7.93 o 
   0  10   3       15.39        3.73      6.21 o 
   1  10   3        0.62       -5.55      6.52 o 
   2  10   3       20.30       21.76      8.04 o 
   3  10   3       14.37       24.59      4.77 o 
   4  10   3        4.20        3.49      3.37 o 
  -3  -8   4        5.15       11.20      5.00 o 
  -2  -8   4       40.48       33.41      5.73 o 
  -1  -8   4        2.63        2.26      3.33 o 
   0  -8   4        1.46        3.79      5.00 o 
   1  -8   4        9.77        9.18      6.11 o 
   2  -8   4       89.58       90.75      7.38 o 
   3  -8   4       62.04       71.82     12.61 o 
  -4  -7   4       48.33       44.12     10.70 o 
  -3  -7   4       41.51       31.72      5.84 o 
  -2  -7   4        4.25        4.15      3.28 o 
  -1  -7   4       47.50       37.95     11.78 o 
   0  -7   4       27.29       22.45      2.65 o 
   1  -7   4       84.48       78.31     16.62 o 
   2  -7   4       39.06       42.53      4.87 o 
   3  -7   4        3.68        0.56      2.83 o 
   4  -7   4       10.09       19.94      7.04 o 
   5  -7   4        2.47        4.43      4.03 o 
  -5  -6   4       54.27       69.85      9.32 o 
  -4  -6   4      386.89      414.71     26.62 o 
  -3  -6   4      410.21      458.34     29.12 o 
  -2  -6   4      879.49      817.81     38.99 o 
  -1  -6   4      697.77      690.45     65.25 o 
   0  -6   4      318.00      335.41     11.27 o 
   1  -6   4      385.84      384.07     15.34 o 
   2  -6   4       59.83       60.09      5.37 o 
   3  -6   4       48.10       34.98      4.73 o 
   4  -6   4        5.64        4.08      3.03 o 
   5  -6   4        8.55        4.59      3.86 o 
   6  -6   4        0.02       -0.52      3.74 o 
  -6  -5   4        5.31        5.27      6.58 o 
  -5  -5   4        5.33        7.32      3.77 o 
  -4  -5   4       46.51       49.32     15.45 o 
  -3  -5   4        0.44        4.57      3.07 o 
  -2  -5   4       23.99       27.03      4.26 o 
  -1  -5   4      263.96      234.92      7.71 o 
   0  -5   4      218.60      198.02      8.37 o 
   1  -5   4      424.25      417.64     15.29 o 
   2  -5   4      809.50      878.76     26.41 o 
   3  -5   4      533.96      550.72     23.95 o 
   4  -5   4      300.51      283.30     15.06 o 
   5  -5   4      117.62      112.25      8.84 o 
   6  -5   4       52.97       40.07      5.90 o 
   7  -5   4       11.50        6.32      4.30 o 
  -6  -4   4       41.76       43.92      5.98 o 
  -5  -4   4       51.59       36.06      9.25 o 
  -4  -4   4        6.94        8.89      3.40 o 
  -3  -4   4        1.32        0.46      2.25 o 
  -2  -4   4       71.52       72.78      5.05 o 
  -1  -4   4      235.42      231.89      6.86 o 
   0  -4   4      328.00      355.69      9.16 o 
   1  -4   4      239.47      245.68      9.69 o 
   2  -4   4       29.98       31.34      2.17 o 
   3  -4   4       12.47       25.71      3.24 o 
   4  -4   4      176.13      226.87     11.98 o 
   5  -4   4       38.85       63.08      6.03 o 
   6  -4   4       73.39      115.90      9.14 o 
   7  -4   4       32.50       57.16      6.94 o 
  -7  -3   4       45.85       50.03      7.63 o 
  -6  -3   4      227.29      224.88     13.80 o 
  -5  -3   4      254.08      276.45     23.79 o 
  -4  -3   4      504.08      488.48     22.26 o 
  -3  -3   4     1618.83     1518.67     57.03 o 
  -2  -3   4     2377.51     2441.19     58.63 o 
  -1  -3   4      340.45      335.57     13.06 o 
   0  -3   4      913.46     1021.51     22.92 o 
   1  -3   4       32.42       28.03      2.32 o 
   2  -3   4       50.37       43.78      1.62 o 
   3  -3   4       45.94       35.31      3.34 o 
   4  -3   4        3.96        4.35      3.19 o 
   5  -3   4        8.94        6.53      2.79 o 
   6  -3   4        0.53        3.12      2.86 o 
   7  -3   4       14.28       25.40      4.71 o 
   8  -3   4        8.25       20.75      5.30 o 
  -7  -2   4        0.06       -0.91      2.84 o 
  -6  -2   4        4.46        7.30      3.12 o 
  -5  -2   4        0.08        4.60      2.84 o 
  -4  -2   4       15.76       16.46      3.11 o 
  -3  -2   4      196.37      207.90      6.42 o 
  -2  -2   4      803.68      862.09     19.85 o 
  -1  -2   4     3438.58     3639.51     95.97 o 
   0  -2   4     2449.05     2398.38     57.08 o 
   1  -2   4     1973.70     1984.34     60.15 o 
   2  -2   4     1377.00     1309.27     43.91 o 
   3  -2   4     1729.62     1705.52     57.07 o 
   4  -2   4      787.38      754.99     28.35 o 
   5  -2   4      187.74      161.00      8.70 o 
   6  -2   4       84.66       58.22      5.67 o 
   7  -2   4       34.82       18.74      5.17 o 
   8  -2   4        7.19        5.09      3.44 o 
  -7  -1   4       60.66       60.22      7.36 o 
  -6  -1   4        3.22        3.91      2.68 o 
  -5  -1   4       12.46       10.21      2.55 o 
  -4  -1   4        6.22        3.76      1.46 o 
  -3  -1   4       59.76       58.64      3.07 o 
  -2  -1   4     1674.16     1604.30     42.60 o 
  -1  -1   4      101.76      112.39      3.31 o 
   0  -1   4        3.64       10.08      1.04 o 
   1  -1   4      560.16      719.60     15.58 o 
   2  -1   4      388.56      381.25      5.97 o 
   3  -1   4      478.59      488.08     14.49 o 
   4  -1   4      598.85      638.97     34.25 o 
   5  -1   4      203.59      231.52     10.19 o 
   6  -1   4      582.94      622.93     26.17 o 
   7  -1   4      110.27      116.80      8.41 o 
   8  -1   4       14.39        7.60      4.57 o 
   9  -1   4       31.46       19.80      5.25 o 
  -7   0   4      175.94      151.49     10.79 o 
  -6   0   4      120.63      110.39     11.19 o 
  -5   0   4      330.57      341.93     22.52 o 
  -4   0   4      887.66      839.63     33.74 o 
  -3   0   4      607.83      550.19     12.71 o 
  -2   0   4     1050.39     1055.59     22.95 o 
  -1   0   4      167.50      177.22     13.70 o 
   0   0   4      427.91      394.69     41.12 o 
   1   0   4     1543.18     1591.56     30.12 o 
   2   0   4      280.14      281.27     11.16 o 
   3   0   4      431.78      505.43     23.55 o 
   4   0   4      435.58      471.88      7.65 o 
   5   0   4       19.06       13.94      1.50 o 
   6   0   4      144.72      189.18     15.79 o 
   7   0   4       55.36       84.41      7.01 o 
   8   0   4        6.12       12.32      3.35 o 
   9   0   4       30.99       23.00      5.52 o 
  -7   1   4        1.19       -4.44      4.44 o 
  -6   1   4       25.81       22.12      2.70 o 
  -5   1   4       81.60       76.92      4.10 o 
  -4   1   4      313.77      299.06     14.12 o 
  -3   1   4      504.43      525.57     15.64 o 
  -2   1   4     2898.73     2822.68     66.58 o 
  -1   1   4     6552.29     5923.96    133.42 o 
   0   1   4     3353.42     3320.83     63.71 o 
   1   1   4     2426.27     2428.75     46.26 o 
   2   1   4     1703.81     1693.94     31.94 o 
   3   1   4     1586.07     1755.85     43.48 o 
   4   1   4      373.17      374.19      7.85 o 
   5   1   4      135.63      126.67     11.50 o 
   6   1   4        9.25       11.01      3.48 o 
   7   1   4       12.70        7.63      1.54 o 
   8   1   4       26.66       24.12      3.87 o 
   9   1   4        9.54       13.55      7.42 o 
  -7   2   4        3.89        8.98      4.74 o 
  -6   2   4        0.03       -0.63      2.23 o 
  -5   2   4        0.54        6.15      2.96 o 
  -4   2   4      154.46      165.34      7.71 o 
  -3   2   4      116.40      122.59      4.08 o 
  -2   2   4       35.79       38.51      2.70 o 
  -1   2   4      387.37      468.53     11.75 o 
   0   2   4        0.92        5.29      1.95 o 
   1   2   4      868.92      855.79     17.82 o 
   2   2   4     1425.40     1506.21     54.81 o 
   3   2   4      789.80      742.88     15.09 o 
   4   2   4     1600.90     1749.03     43.89 o 
   5   2   4     1335.63     1419.75     37.31 o 
   6   2   4      291.77      288.63      9.85 o 
   7   2   4       37.70       37.48      2.85 o 
   8   2   4      110.21       90.48      7.14 o 
   9   2   4       21.71        9.05      6.30 o 
  -7   3   4       89.49       93.64     11.29 o 
  -6   3   4      105.50      121.16      9.05 o 
  -5   3   4      161.58      179.87      6.88 o 
  -4   3   4       85.02       96.16      5.60 o 
  -3   3   4        9.70        4.26      1.23 o 
  -2   3   4       99.62       80.75      2.20 o 
  -1   3   4        4.05        7.12      2.81 o 
   0   3   4      147.03      162.41      5.35 o 
   1   3   4     1003.41     1077.76     15.39 o 
   2   3   4      162.42      170.52      3.64 o 
   3   3   4      352.93      412.84     19.47 o 
   4   3   4        3.74        2.53      1.26 o 
   5   3   4      174.61      176.34      5.75 o 
   6   3   4       65.76       74.15      7.42 o 
   7   3   4       77.86      100.72      6.13 o 
   8   3   4       39.53       50.56      5.21 o 
   9   3   4       26.83       26.00      7.11 o 
  -6   4   4       90.13       80.18     12.05 o 
  -5   4   4       99.09      101.97      7.86 o 
  -4   4   4      293.43      291.43      9.47 o 
  -3   4   4      818.71      782.05     36.82 o 
  -2   4   4     1412.28     1228.03     52.57 o 
  -1   4   4     1505.83     1293.54     51.40 o 
   0   4   4     2807.84     2656.45     83.67 o 
   1   4   4     1232.34     1232.93     21.06 o 
   2   4   4       65.21       71.62      2.18 o 
   3   4   4       28.77       46.49      4.64 o 
   4   4   4       21.09       37.63      7.26 o 
   5   4   4        4.90       11.09      3.15 o 
   6   4   4        0.35        4.54      4.09 o 
   7   4   4       21.06       22.57      2.64 o 
   8   4   4        2.24        3.32      5.19 o 
   9   4   4        4.89        3.36      4.90 o 
  -6   5   4        2.22        8.63      5.45 o 
  -5   5   4        3.14       -1.76      2.78 o 
  -4   5   4       12.89       12.77      3.22 o 
  -3   5   4        0.92       -2.43      2.43 o 
  -2   5   4      129.28      150.67      8.60 o 
  -1   5   4      247.27      264.90     15.64 o 
   0   5   4      245.25      284.68      8.53 o 
   1   5   4     3050.07     3243.70     77.13 o 
   2   5   4     1203.94     1180.08     26.76 o 
   3   5   4      823.03      759.48     17.71 o 
   4   5   4      956.05     1011.01     35.24 o 
   5   5   4      304.20      332.69     12.50 o 
   6   5   4      204.44      209.24     16.96 o 
   7   5   4       62.83       83.43      6.51 o 
   8   5   4       29.77       30.73      4.73 o 
   9   5   4        5.00       14.53      6.70 o 
  -5   6   4       38.90       54.13      9.84 o 
  -4   6   4        5.96        5.01      3.61 o 
  -3   6   4       14.87        9.50      7.19 o 
  -2   6   4       20.31       26.07      3.74 o 
  -1   6   4       57.69       62.54      5.28 o 
   0   6   4      304.30      293.11      8.42 o 
   1   6   4      340.73      322.45      8.16 o 
   2   6   4       40.40       52.49      2.60 o 
   3   6   4        1.76       10.88      2.18 o 
   4   6   4       47.75       30.23      2.58 o 
   5   6   4      179.05      135.96      6.49 o 
   6   6   4       61.94       67.91      6.47 o 
   7   6   4       54.40       64.75      6.48 o 
   8   6   4       78.74       90.66      8.15 o 
  -4   7   4      100.64      114.79      9.23 o 
  -3   7   4      131.80      138.37     10.45 o 
  -2   7   4      366.73      353.60     18.37 o 
  -1   7   4      233.29      233.12     12.91 o 
   0   7   4      196.77      180.30      5.82 o 
   1   7   4        4.68       18.70      6.56 o 
   2   7   4       12.20       13.67      1.76 o 
   3   7   4       28.23       20.60      2.03 o 
   4   7   4       32.93       32.41      3.11 o 
   5   7   4        1.82        1.77      3.85 o 
   6   7   4        3.39        3.86      3.37 o 
   7   7   4        2.90       25.63      9.12 o 
   8   7   4        6.62        6.52      9.34 o 
  -4   8   4        2.07        1.64      5.01 o 
  -3   8   4       15.53       17.15      4.29 o 
  -2   8   4       94.59      105.13      8.78 o 
  -1   8   4      293.10      325.25     18.79 o 
   0   8   4      351.74      377.46     19.85 o 
   1   8   4      763.38      777.10     25.83 o 
   2   8   4      374.56      375.36     12.16 o 
   3   8   4      255.22      271.79      9.88 o 
   4   8   4      179.08      202.39     11.24 o 
   5   8   4       64.29       87.58      7.54 o 
   6   8   4       24.01       32.22      6.17 o 
   7   8   4        9.61       29.55      6.29 o 
  -2   9   4       24.75       25.61      6.55 o 
  -1   9   4       32.82       24.83      4.93 o 
   0   9   4        4.33        6.43      3.82 o 
   1   9   4        0.55        3.48      7.43 o 
   2   9   4        5.99       11.95      2.35 o 
   3   9   4       40.92       35.85      5.70 o 
   4   9   4      122.15      109.81     14.06 o 
   5   9   4       67.61       61.30      8.92 o 
   6   9   4       45.40       42.63      6.69 o 
   0  10   4        0.34       -0.24      3.21 o 
   1  10   4       13.84       16.20      7.15 o 
   2  10   4       20.96       39.97     10.24 o 
   3  10   4       42.29       43.47     10.28 o 
   4  10   4       13.39       18.45      7.98 o 
  -2  -8   5        0.64       -1.54      3.59 o 
  -1  -8   5       14.02        8.94      6.83 o 
   0  -8   5       64.73       44.25     10.19 o 
   1  -8   5       39.23       50.36     11.11 o 
   2  -8   5      108.96      123.59     17.48 o 
  -4  -7   5       20.53       14.06      7.92 o 
  -3  -7   5       10.98        9.89      4.64 o 
  -2  -7   5        3.38       -2.65      3.46 o 
  -1  -7   5       38.19       42.86      8.61 o 
   0  -7   5      104.16       94.98      7.73 o 
   1  -7   5       18.27       14.17      2.89 o 
   2  -7   5       37.00       38.76      5.35 o 
   3  -7   5        3.60        7.15      6.55 o 
   4  -7   5       10.70       28.47      6.14 o 
  -5  -6   5      101.48      110.56     14.61 o 
  -4  -6   5      158.28      161.78     16.38 o 
  -3  -6   5      501.22      563.01     35.60 o 
  -2  -6   5      380.59      414.19     24.34 o 
  -1  -6   5      395.76      392.39     24.97 o 
   0  -6   5      245.77      233.90      8.67 o 
   1  -6   5       19.34       31.48      6.10 o 
   2  -6   5        1.81        3.92      4.89 o 
   3  -6   5        7.86        3.79      2.96 o 
   4  -6   5        1.69        4.51      3.67 o 
   5  -6   5        0.03        1.86      3.30 o 
   6  -6   5        3.15        8.12      4.45 o 
  -5  -5   5        0.17       -2.85      5.08 o 
  -4  -5   5        1.12       -0.04      2.99 o 
  -3  -5   5       63.64       69.11      8.79 o 
  -2  -5   5      142.87      138.64      9.61 o 
  -1  -5   5      431.39      406.44     22.17 o 
   0  -5   5     1047.57      966.65     30.04 o 
   1  -5   5      566.37      568.45     23.42 o 
   2  -5   5      381.45      423.42     18.93 o 
   3  -5   5      320.04      337.49     18.24 o 
   4  -5   5      303.64      284.70     16.03 o 
   5  -5   5       37.73       34.57     10.77 o 
   6  -5   5       39.18       17.16      4.77 o 
   7  -5   5       12.62        7.66      4.26 o 
  -6  -4   5       14.76       21.35      4.94 o 
  -5  -4   5        2.89        5.15      4.50 o 
  -4  -4   5        1.01       -0.40      2.76 o 
  -3  -4   5      124.62      144.03     15.54 o 
  -2  -4   5      124.85      130.72     10.99 o 
  -1  -4   5       99.14      105.49      3.91 o 
   0  -4   5       26.85       28.99      2.18 o 
   1  -4   5       55.91       60.65      4.96 o 
   2  -4   5       18.34       26.53      2.12 o 
   3  -4   5      144.22      164.59      8.95 o 
   4  -4   5       52.20       86.03      6.83 o 
   5  -4   5      232.33      279.10     16.85 o 
   6  -4   5       83.20      103.75     10.46 o 
   7  -4   5       29.47       39.89      6.19 o 
  -6  -3   5      117.86      109.12     10.34 o 
  -5  -3   5      323.46      304.31     16.91 o 
  -4  -3   5      566.47      553.70     27.17 o 
  -3  -3   5      255.52      244.74     12.97 o 
  -2  -3   5      409.32      460.72     13.59 o 
  -1  -3   5      840.18      944.46     41.31 o 
   0  -3   5        4.81        9.41      1.40 o 
   1  -3   5      133.58      147.00      6.25 o 
   2  -3   5        2.20        0.72      0.98 o 
   3  -3   5       14.76       14.74      2.82 o 
   4  -3   5      101.74      118.43      8.29 o 
   5  -3   5       46.00       59.96      5.74 o 
   6  -3   5       16.55       26.83      4.70 o 
   7  -3   5        3.14       19.17      6.79 o 
   8  -3   5       23.84       23.81      5.52 o 
  -6  -2   5        3.75        0.75      4.60 o 
  -5  -2   5       47.85       51.92      5.94 o 
  -4  -2   5      151.54      151.96     17.39 o 
  -3  -2   5      451.65      502.42     37.71 o 
  -2  -2   5      877.88      889.48     24.03 o 
  -1  -2   5     4076.83     4428.26    139.02 o 
   0  -2   5     1471.68     1526.65     49.62 o 
   1  -2   5     1969.69     2040.65     68.53 o 
   2  -2   5     2166.25     2148.05     62.88 o 
   3  -2   5      102.01       97.16      5.47 o 
   4  -2   5      413.52      369.05     15.40 o 
   5  -2   5       88.21       61.72      5.43 o 
   6  -2   5       44.19       34.62     10.30 o 
   7  -2   5        4.20        2.89      3.29 o 
   8  -2   5       10.09        8.65      4.12 o 
  -7  -1   5        7.16       10.66      5.65 o 
  -6  -1   5        4.12        6.39      3.13 o 
  -5  -1   5        4.53        9.10      4.53 o 
  -4  -1   5      268.92      263.53      8.14 o 
  -3  -1   5      345.75      330.82      9.66 o 
  -2  -1   5      142.69      138.45      9.69 o 
  -1  -1   5      148.46      166.90      4.80 o 
   0  -1   5        3.89        7.11      1.52 o 
   1  -1   5      754.10      759.56     16.69 o 
   2  -1   5      589.22      590.31     22.07 o 
   3  -1   5      497.82      460.41     22.32 o 
   4  -1   5      854.45      882.69     31.45 o 
   5  -1   5      710.62      738.07     30.21 o 
   6  -1   5      158.82      164.17     10.77 o 
   7  -1   5       75.17       69.58      6.86 o 
   8  -1   5       40.71       39.84      6.03 o 
   9  -1   5       21.16       22.83      5.14 o 
  -7   0   5       44.93       49.48      9.36 o 
  -6   0   5      203.88      202.17     22.68 o 
  -5   0   5      342.52      346.86     12.14 o 
  -4   0   5      176.57      166.42      6.20 o 
  -3   0   5        1.54       -0.80      1.14 o 
  -2   0   5      299.42      318.50     14.57 o 
  -1   0   5        2.69        5.61      1.75 o 
   0   0   5      200.91      227.18      9.13 o 
   1   0   5       21.00       25.03      1.55 o 
   2   0   5      693.03      716.57     14.29 o 
   3   0   5      221.62      227.17      4.60 o 
   4   0   5        2.05        5.77      2.19 o 
   5   0   5      258.70      295.99     12.07 o 
   6   0   5       39.22       53.98      5.42 o 
   7   0   5       30.95       49.59      5.47 o 
   8   0   5       51.83       72.55      7.76 o 
   9   0   5       17.67       26.04      6.21 o 
  -7   1   5       13.88        8.98      5.47 o 
  -6   1   5       87.42       82.19      6.22 o 
  -5   1   5      147.08      133.44      5.96 o 
  -4   1   5      398.47      410.94     15.69 o 
  -3   1   5     1561.89     1388.91    125.65 o 
  -2   1   5      756.90      737.90     16.17 o 
  -1   1   5     3702.14     3342.66     74.68 o 
   0   1   5     3709.36     3443.06    132.38 o 
   1   1   5     1688.07     1655.52     34.11 o 
   2   1   5      964.76      964.98     69.14 o 
   3   1   5       33.70       34.00      1.66 o 
   4   1   5        0.35        0.93      0.91 o 
   5   1   5       36.25       24.97      1.67 o 
   6   1   5       91.82       77.95      3.49 o 
   7   1   5        0.54        6.16      2.89 o 
   8   1   5        8.39       13.43      3.53 o 
   9   1   5       11.02        9.71      4.00 o 
  -6   2   5        0.29        0.86      3.44 o 
  -5   2   5        3.19        4.89      2.64 o 
  -4   2   5       22.65       22.71      2.33 o 
  -3   2   5       18.06       16.02      1.70 o 
  -2   2   5        8.36       11.68      1.17 o 
  -1   2   5      207.40      249.50      8.94 o 
   0   2   5     2018.29     1779.10     84.41 o 
   1   2   5     1270.88     1188.84     21.32 o 
   2   2   5     2406.12     2138.03     80.47 o 
   3   2   5     2208.68     2209.93     51.82 o 
   4   2   5      837.64      887.98     22.45 o 
   5   2   5      301.26      293.14     14.58 o 
   6   2   5      349.81      329.41     23.63 o 
   7   2   5      163.20      154.34      9.72 o 
   8   2   5       18.32       23.13      3.48 o 
   9   2   5       14.79       14.60      7.57 o 
  -6   3   5       66.37       77.22     11.77 o 
  -5   3   5       72.47       89.76      6.98 o 
  -4   3   5       32.61       51.72      8.54 o 
  -3   3   5       52.43       49.66      2.17 o 
  -2   3   5       45.99       50.74      4.57 o 
  -1   3   5      246.09      247.50      9.15 o 
   0   3   5      191.47      175.27      6.22 o 
   1   3   5      172.71      174.91      9.29 o 
   2   3   5       47.61       54.30      3.92 o 
   3   3   5        2.81       11.63      1.57 o 
   4   3   5      181.41      171.85      5.23 o 
   5   3   5      230.78      228.33      8.11 o 
   6   3   5       28.26       28.87      2.81 o 
   7   3   5      187.35      190.80     12.13 o 
   8   3   5       80.63       91.64      5.22 o 
   9   3   5       21.44       17.99      7.12 o 
  -6   4   5       73.61       62.59      7.50 o 
  -5   4   5      190.33      198.67     12.05 o 
  -4   4   5      328.50      321.85     16.07 o 
  -3   4   5      458.56      469.88     20.34 o 
  -2   4   5      917.88      856.55     31.88 o 
  -1   4   5     1054.19     1057.33     46.69 o 
   0   4   5      198.15      186.96      7.84 o 
   1   4   5      861.08      928.85     30.50 o 
   2   4   5       14.86       25.64      8.78 o 
   3   4   5       64.21       57.15      2.52 o 
   4   4   5       10.93       14.11      1.93 o 
   5   4   5        1.17        5.72      2.39 o 
   6   4   5        0.28        5.80      3.82 o 
   7   4   5        0.09        1.07      1.61 o 
   8   4   5       29.84       30.29      4.15 o 
   9   4   5        9.45        1.44      4.60 o 
  -5   5   5        6.90        3.08      3.24 o 
  -4   5   5        0.19       -0.68      3.04 o 
  -3   5   5       50.48       53.63      5.62 o 
  -2   5   5      115.03      125.99      7.16 o 
  -1   5   5      652.35      677.86     39.68 o 
   0   5   5     1818.93     1812.24     67.76 o 
   1   5   5     1527.28     1620.66     35.92 o 
   2   5   5     1022.05     1181.01     79.72 o 
   3   5   5      877.57      946.36     47.60 o 
   4   5   5      786.60      779.92     27.85 o 
   5   5   5      148.19      151.18      6.00 o 
   6   5   5       74.13       69.91      8.63 o 
   7   5   5       33.42       32.35      4.17 o 
   8   5   5        7.63       16.70      4.17 o 
   9   5   5        4.85        9.70      5.84 o 
  -5   6   5        5.32       22.81      7.14 o 
  -4   6   5        5.29        2.65      7.77 o 
  -3   6   5        9.17        7.14      3.24 o 
  -2   6   5      147.50      139.25      8.43 o 
  -1   6   5      460.19      408.43     17.93 o 
   0   6   5       89.06      104.11      7.40 o 
   1   6   5        0.76        2.27      3.62 o 
   2   6   5       28.45       32.91      5.04 o 
   3   6   5      167.80      164.51      5.54 o 
   4   6   5      314.39      295.99     10.07 o 
   5   6   5      175.72      154.92      9.38 o 
   6   6   5      139.81      138.99     18.19 o 
   7   6   5      151.24      147.42     13.70 o 
   8   6   5       18.31       22.45      4.59 o 
  -4   7   5      123.71      148.55     19.49 o 
  -3   7   5      113.07      118.92      9.51 o 
  -2   7   5       51.94       43.88      5.33 o 
  -1   7   5       20.25       22.02      5.23 o 
   0   7   5        1.66        7.29      5.78 o 
   1   7   5        9.29        8.56      3.11 o 
   2   7   5       95.33       90.21      3.90 o 
   3   7   5       61.00       58.05      3.61 o 
   4   7   5       26.47       29.07      2.95 o 
   5   7   5       23.71       39.69      4.25 o 
   6   7   5        2.29        3.59      3.07 o 
   7   7   5       32.90       22.67      4.60 o 
   8   7   5       10.00       10.93      4.72 o 
  -3   8   5       71.34       70.10     16.34 o 
  -2   8   5       98.83      106.59     10.58 o 
  -1   8   5      373.23      376.43     45.75 o 
   0   8   5      418.13      437.40     24.14 o 
   1   8   5      285.49      278.81     15.62 o 
   2   8   5      381.73      387.92     20.55 o 
   3   8   5      193.68      202.14     12.12 o 
   4   8   5       42.42       61.50      6.51 o 
   5   8   5        7.28        9.92      3.60 o 
   6   8   5        0.98        0.86      3.10 o 
   7   8   5        0.13        4.17      3.53 o 
  -2   9   5       11.33       24.22      5.84 o 
  -1   9   5        3.35        9.98     13.01 o 
   0   9   5        8.95       19.08      8.40 o 
   1   9   5       18.58       23.02      4.60 o 
   2   9   5       99.58      104.15      9.33 o 
   3   9   5      131.83      117.53     10.37 o 
   4   9   5      127.98      118.49      7.87 o 
   5   9   5      115.45      117.33     10.15 o 
   6   9   5       63.81       74.15      8.35 o 
   0  10   5       18.33       12.82      4.68 o 
   1  10   5       30.30       28.12      5.64 o 
   2  10   5       29.04       28.13      9.77 o 
   3  10   5       13.04        9.57      6.71 o 
   4  10   5        5.52        5.75      7.49 o 
  -2  -7   6       56.02       52.86      8.11 o 
  -1  -7   6       15.05       16.93      4.60 o 
   0  -7   6       21.31       34.12      8.80 o 
   1  -7   6        3.90        8.16      6.28 o 
   2  -7   6        0.23       -2.10      2.95 o 
   3  -7   6       15.80       24.11      5.47 o 
   4  -7   6       11.41       13.60      4.66 o 
  -4  -6   6      131.71      127.50     13.63 o 
  -3  -6   6      143.71      130.00     12.86 o 
  -2  -6   6      143.86      157.54     14.33 o 
  -1  -6   6      108.24      123.87     10.41 o 
   0  -6   6       40.99       44.26      4.90 o 
   1  -6   6        2.35        1.70      2.40 o 
   2  -6   6        0.84        0.58      2.91 o 
   3  -6   6       24.86       30.69      5.29 o 
   4  -6   6        0.77        5.15      3.61 o 
   5  -6   6        1.93        5.58      3.98 o 
  -4  -5   6       59.23       60.84     10.03 o 
  -3  -5   6       56.68       54.91      8.16 o 
  -2  -5   6      381.42      367.33     20.85 o 
  -1  -5   6      674.43      652.11     32.53 o 
   0  -5   6      570.72      575.49     18.82 o 
   1  -5   6      607.21      640.06     27.21 o 
   2  -5   6      447.27      423.06     20.48 o 
   3  -5   6      116.38      104.54     10.23 o 
   4  -5   6       38.33       32.77      5.30 o 
   5  -5   6       56.99       34.42      7.32 o 
   6  -5   6       11.20        5.33      4.12 o 
  -5  -4   6        0.71        2.09     10.33 o 
  -4  -4   6       60.31       58.98      7.31 o 
  -3  -4   6       96.34      105.06      9.04 o 
  -2  -4   6       52.36       51.99      7.37 o 
  -1  -4   6       40.12       41.80      3.32 o 
   0  -4   6       14.16       15.61      4.18 o 
   1  -4   6      112.27       78.10     11.69 o 
   2  -4   6       70.73       74.12      9.63 o 
   3  -4   6      237.88      275.95     14.67 o 
   4  -4   6      151.88      195.92     12.77 o 
   5  -4   6      188.72      217.14     15.83 o 
   6  -4   6       45.44       39.72     11.53 o 
   7  -4   6       30.86       21.28      5.66 o 
  -6  -3   6      124.57       81.16     15.56 o 
  -5  -3   6      189.43      173.02     12.48 o 
  -4  -3   6      119.12      102.16     11.32 o 
  -3  -3   6      212.61      222.82     12.91 o 
  -2  -3   6        8.08       10.92      2.28 o 
  -1  -3   6        0.25        4.40      1.77 o 
   0  -3   6       13.65       15.22      4.52 o 
   1  -3   6        3.77        7.62      2.59 o 
   2  -3   6      137.23      144.43     13.31 o 
   3  -3   6      236.07      219.03     10.73 o 
   4  -3   6      100.15      116.62      8.12 o 
   5  -3   6        1.19        4.24      6.70 o 
   6  -3   6       10.06       24.90      5.44 o 
   7  -3   6       47.93       67.42      8.15 o 
   8  -3   6       11.61       25.39      5.98 o 
  -6  -2   6       39.34       44.32      6.64 o 
  -5  -2   6      112.43      109.53      9.58 o 
  -4  -2   6      245.09      241.48     18.00 o 
  -3  -2   6      622.47      650.97     51.23 o 
  -2  -2   6     1231.39     1127.27    130.32 o 
  -1  -2   6     1041.16     1158.82     36.03 o 
   0  -2   6     2019.53     2217.08     66.52 o 
   1  -2   6     1552.17     1654.73     46.46 o 
   2  -2   6      346.76      342.74      9.06 o 
   3  -2   6       62.22       59.16      4.59 o 
   4  -2   6      102.74       82.03     11.12 o 
   5  -2   6        9.61       -0.04      6.38 o 
   6  -2   6        6.58        7.11      3.38 o 
   7  -2   6       25.03       26.75      5.33 o 
   8  -2   6        6.90        7.81      4.44 o 
  -6  -1   6        0.60        5.74      5.20 o 
  -5  -1   6        5.21        5.67      3.27 o 
  -4  -1   6        1.33        4.37      1.92 o 
  -3  -1   6      134.23      137.56      7.83 o 
  -2  -1   6        0.91        0.58      1.90 o 
  -1  -1   6       39.72       36.12      2.49 o 
   0  -1   6      842.47      902.90     24.66 o 
   1  -1   6     1268.23     1330.44     35.78 o 
   2  -1   6      691.20      695.95     29.00 o 
   3  -1   6     1537.87     1551.53     34.46 o 
   4  -1   6      341.07      320.10     13.91 o 
   5  -1   6      413.91      364.52     16.78 o 
   6  -1   6      156.50      122.09     11.66 o 
   7  -1   6       52.05       34.10      6.20 o 
   8  -1   6       43.35       33.61      7.61 o 
   9  -1   6        9.66        7.67      5.57 o 
  -6   0   6       97.62      109.12     14.10 o 
  -5   0   6       71.20       63.88      6.86 o 
  -4   0   6       39.76       43.89      4.14 o 
  -3   0   6       85.18       98.62      4.62 o 
  -2   0   6      349.66      328.93     33.38 o 
  -1   0   6      138.33      141.76     18.72 o 
   0   0   6      170.43      183.36     12.33 o 
   1   0   6       67.08       68.18      5.42 o 
   2   0   6       11.41       18.88      4.45 o 
   3   0   6       15.90       16.23      1.47 o 
   4   0   6       81.08       97.45      2.83 o 
   5   0   6       96.94      129.98     10.62 o 
   6   0   6      101.39      114.48      8.60 o 
   7   0   6       59.35       87.99      8.13 o 
   8   0   6       68.87       79.23     11.93 o 
   9   0   6       21.40       20.45      5.75 o 
  -6   1   6       87.88       87.40     15.14 o 
  -5   1   6      357.73      355.34     20.54 o 
  -4   1   6      293.22      307.69     13.90 o 
  -3   1   6      820.50      831.18     35.47 o 
  -2   1   6     1551.09     1494.91     37.80 o 
  -1   1   6      755.55      748.29     33.45 o 
   0   1   6      821.02      810.01     47.33 o 
   1   1   6      810.55      875.60     19.83 o 
   2   1   6      128.32      120.11     12.08 o 
   3   1   6       45.24       50.01      5.84 o 
   4   1   6       83.33       98.52      3.78 o 
   5   1   6        2.04       -0.02      0.89 o 
   6   1   6        7.08       12.40      3.46 o 
   7   1   6       19.61       20.92      4.18 o 
   8   1   6       26.99       37.27      6.17 o 
   9   1   6        9.38       14.28      6.99 o 
  -6   2   6        1.31        1.60      4.40 o 
  -5   2   6        4.44        2.24      2.96 o 
  -4   2   6       28.46       28.57      4.11 o 
  -3   2   6        0.21        3.84      2.33 o 
  -2   2   6      277.78      299.19      7.03 o 
  -1   2   6      502.32      458.94     33.86 o 
   0   2   6     1762.06     1650.27     96.56 o 
   1   2   6     2854.02     2872.64    107.89 o 
   2   2   6     1817.45     1766.94     40.30 o 
   3   2   6      809.01      792.82     18.54 o 
   4   2   6      892.30      892.37     29.37 o 
   5   2   6      587.92      571.14     15.80 o 
   6   2   6       31.84       24.77      2.43 o 
   7   2   6       64.10       42.77      5.78 o 
   8   2   6       18.88       13.78      3.95 o 
   9   2   6        7.40        9.00      4.09 o 
  -6   3   6       28.25       26.18      4.91 o 
  -5   3   6        3.02        6.75     10.00 o 
  -4   3   6        4.52       14.47     11.94 o 
  -3   3   6        5.46        5.96      2.74 o 
  -2   3   6      445.01      405.63     16.42 o 
  -1   3   6      264.04      267.16     11.49 o 
   0   3   6       39.09       46.08      3.92 o 
   1   3   6        1.86       -1.07      1.62 o 
   2   3   6        0.39        1.26      0.85 o 
   3   3   6      354.26      337.40     12.28 o 
   4   3   6      129.36      135.61      4.82 o 
   5   3   6      163.51      154.84      5.83 o 
   6   3   6      502.90      515.46     25.48 o 
   7   3   6      113.32      105.95      5.17 o 
   8   3   6       18.85       19.38      4.10 o 
  -5   4   6      145.95      156.34     11.53 o 
  -4   4   6      323.17      371.13     22.12 o 
  -3   4   6      427.61      439.17     20.72 o 
  -2   4   6       93.10       99.15     10.34 o 
  -1   4   6      171.80      157.07      7.82 o 
   0   4   6      159.41      139.48      6.69 o 
   1   4   6       28.18       24.81      3.22 o 
   2   4   6       48.14       35.04      3.13 o 
   3   4   6       19.19       30.54      3.66 o 
   4   4   6       64.82       61.25      4.86 o 
   5   4   6      173.51      168.45      6.51 o 
   6   4   6      112.49       99.58      5.84 o 
   7   4   6       47.65       53.42      4.10 o 
   8   4   6        2.91        2.39      2.05 o 
   9   4   6       18.14       13.94      6.98 o 
  -5   5   6       28.52       24.41      5.59 o 
  -4   5   6       90.85       68.22      8.22 o 
  -3   5   6      156.34      153.83     11.78 o 
  -2   5   6      312.70      340.41     16.84 o 
  -1   5   6      598.29      618.38     32.94 o 
   0   5   6     1697.05     1633.06     79.49 o 
   1   5   6      625.21      632.19     57.93 o 
   2   5   6     1223.02     1136.55     77.76 o 
   3   5   6      826.84      904.62     23.36 o 
   4   5   6       71.66       86.58      4.17 o 
   5   5   6       65.03       73.15      4.15 o 
   6   5   6       15.15       14.91      2.82 o 
   7   5   6       13.77       35.03     15.82 o 
   8   5   6        7.63        9.17      3.55 o 
   9   5   6       10.76        3.68      4.77 o 
  -4   6   6        3.38        0.26      2.80 o 
  -3   6   6       59.87       60.75      6.64 o 
  -2   6   6       43.56       45.68      6.87 o 
  -1   6   6        2.42       12.36      6.01 o 
   0   6   6       34.55       38.76      4.78 o 
   1   6   6       43.95       48.17      6.28 o 
   2   6   6      381.04      373.94     16.37 o 
   3   6   6      432.29      424.82     12.52 o 
   4   6   6      206.01      203.72      7.37 o 
   5   6   6      326.65      295.32     11.16 o 
   6   6   6      158.00      157.40      9.46 o 
   7   6   6       28.81       20.19      3.85 o 
   8   6   6       33.94       32.58      6.29 o 
  -4   7   6       55.76       71.07     10.68 o 
  -3   7   6       32.48       35.33      5.84 o 
  -2   7   6        1.66        0.93      5.89 o 
  -1   7   6       12.08       20.81      5.02 o 
   0   7   6       41.31       51.71      6.02 o 
   1   7   6      139.49      146.84     10.72 o 
   2   7   6       57.34       60.20      5.76 o 
   3   7   6       31.84       30.74      2.95 o 
   4   7   6        4.44        5.99      3.26 o 
   5   7   6        4.46        1.78      2.57 o 
   6   7   6       24.17       10.60      3.57 o 
   7   7   6        7.45       12.43      7.94 o 
   8   7   6       12.90       21.60     11.62 o 
  -3   8   6      101.65      105.38     11.86 o 
  -2   8   6      173.87      185.98     16.79 o 
  -1   8   6      123.49      115.04     10.33 o 
   0   8   6      373.42      370.31     24.75 o 
   1   8   6      263.07      267.38     16.47 o 
   2   8   6       69.50       59.79      6.37 o 
   3   8   6       12.40       23.04      4.42 o 
   4   8   6        9.22       18.89      2.87 o 
   5   8   6        0.14       -2.53      2.82 o 
   6   8   6        1.28        5.19      3.67 o 
   7   8   6        3.21        2.53      3.22 o 
  -1   9   6        2.37        4.69      4.08 o 
   0   9   6       21.14       25.87      5.80 o 
   1   9   6      148.93      164.80     12.47 o 
   2   9   6      196.67      179.11     15.76 o 
   3   9   6      154.40      144.43     27.15 o 
   4   9   6      117.05      147.44     21.67 o 
   5   9   6       65.04       68.77     11.88 o 
   6   9   6       26.85       36.97      9.54 o 
   1  10   6       23.14       27.81      5.79 o 
   2  10   6       11.64        3.64      3.71 o 
   3  10   6        0.14        2.22      5.95 o 
   4  10   6        1.63        3.81      5.91 o 
   0  -7   7        2.34        1.03      5.70 o 
   1  -7   7        5.27        6.17      6.70 o 
   2  -7   7       31.36       26.49      8.97 o 
  -2  -6   7       17.03       15.67      5.31 o 
  -1  -6   7        0.32        1.65      3.88 o 
   0  -6   7        0.34       -2.30      3.19 o 
   1  -6   7        2.32       14.19     13.39 o 
   2  -6   7        8.70       16.51      4.04 o 
   3  -6   7        6.93       15.01      5.41 o 
   4  -6   7        0.03        5.07      7.01 o 
  -4  -5   7      100.24       84.87     17.16 o 
  -3  -5   7      205.68      215.85     20.06 o 
  -2  -5   7      264.15      253.20     20.45 o 
  -1  -5   7      376.81      363.25     23.51 o 
   0  -5   7      503.71      493.84     18.17 o 
   1  -5   7      384.69      351.73     25.99 o 
   2  -5   7      100.34       90.30      7.81 o 
   3  -5   7       97.41       89.00     13.00 o 
   4  -5   7        5.00       -2.00      3.35 o 
   5  -5   7       10.39        2.81      3.74 o 
   6  -5   7        5.60       -4.34      4.34 o 
  -4  -4   7        5.75        5.53      6.79 o 
  -3  -4   7       21.31       27.87      5.56 o 
  -2  -4   7       32.98       50.79      9.02 o 
  -1  -4   7       13.38       12.44      3.64 o 
   0  -4   7       75.25       74.46      4.37 o 
   1  -4   7      275.17      243.35     12.40 o 
   2  -4   7      422.36      437.25     21.08 o 
   3  -4   7      161.90      196.16     12.22 o 
   4  -4   7      197.74      201.51     13.73 o 
   5  -4   7       77.53       77.56      8.17 o 
   6  -4   7       47.68       42.03      7.60 o 
   7  -4   7       30.35       26.56      6.47 o 
  -5  -3   7       70.05       68.87      8.61 o 
  -4  -3   7       68.46       71.95      7.70 o 
  -3  -3   7        5.36        6.46      3.50 o 
  -2  -3   7       23.05       28.60      8.53 o 
  -1  -3   7       46.46       43.01      3.72 o 
   0  -3   7      114.07      102.32      5.82 o 
   1  -3   7       74.20       68.64      3.59 o 
   2  -3   7        4.03        2.27      1.49 o 
   3  -3   7        2.66       -0.53      2.39 o 
   4  -3   7       17.74       38.68      4.97 o 
   5  -3   7        8.60       29.90      5.14 o 
   6  -3   7       48.48       81.91     14.51 o 
   7  -3   7       38.45       54.18      7.79 o 
  -5  -2   7      170.07      153.89     12.72 o 
  -4  -2   7      378.40      354.42     20.34 o 
  -3  -2   7      435.43      392.49     38.38 o 
  -2  -2   7      920.09      992.95     45.78 o 
  -1  -2   7      361.60      421.05     15.82 o 
   0  -2   7      778.63      916.89     29.52 o 
   1  -2   7      446.79      491.82     16.37 o 
   2  -2   7        0.61        9.93      3.61 o 
   3  -2   7      224.12      195.76     10.14 o 
   4  -2   7        0.37        3.69      2.78 o 
   5  -2   7        0.12       13.90      7.71 o 
   6  -2   7       11.67       10.48      6.12 o 
   7  -2   7       10.96        6.24      4.03 o 
   8  -2   7        7.30       16.19      5.56 o 
  -5  -1   7        1.58        1.41      4.82 o 
  -4  -1   7        0.26        3.58      2.78 o 
  -3  -1   7      118.27      112.10      5.34 o 
  -2  -1   7       14.46       12.96      3.84 o 
  -1  -1   7      206.42      212.41     18.47 o 
   0  -1   7     1015.34     1098.12     33.81 o 
   1  -1   7     1460.31     1620.09     49.89 o 
   2  -1   7      803.81      855.54     23.65 o 
   3  -1   7      836.00      820.54     28.23 o 
   4  -1   7      552.74      505.72     21.76 o 
   5  -1   7      110.50       83.72      6.82 o 
   6  -1   7       86.44       56.51      6.39 o 
   7  -1   7       55.16       36.63      6.18 o 
   8  -1   7       12.13       11.98      4.89 o 
  -5   0   7       22.25       15.81      6.86 o 
  -4   0   7        0.41        5.85      6.66 o 
  -3   0   7        1.21        0.75      2.06 o 
  -2   0   7      258.04      270.19     12.02 o 
  -1   0   7      238.41      238.77     10.93 o 
   0   0   7       38.38       54.17      8.13 o 
   1   0   7       85.58      102.70      4.38 o 
   2   0   7       51.05       57.34      4.61 o 
   3   0   7      118.09      121.90     10.93 o 
   4   0   7      194.38      226.12      5.86 o 
   5   0   7       92.60      101.89      7.29 o 
   6   0   7      150.11      173.57     11.74 o 
   7   0   7      121.14      132.87     25.92 o 
   8   0   7       26.17       23.05      8.22 o 
   9   0   7       10.38        9.85      6.83 o 
  -5   1   7      131.51      132.50     15.34 o 
  -4   1   7      803.08      790.41     35.49 o 
  -3   1   7      352.99      320.01     16.10 o 
  -2   1   7      274.93      282.39     10.28 o 
  -1   1   7      319.88      304.17     11.64 o 
   0   1   7      240.85      254.03      8.94 o 
   1   1   7       16.55       21.23      2.70 o 
   2   1   7        6.68       12.49      1.83 o 
   3   1   7       33.84       37.66      2.31 o 
   4   1   7       73.94       62.71      4.58 o 
   5   1   7        0.31       -1.05      1.05 o 
   6   1   7       22.36       30.58      5.02 o 
   7   1   7       34.81       38.36      5.39 o 
   8   1   7       11.81       36.22      6.03 o 
   9   1   7       15.65       10.71      5.48 o 
  -5   2   7        3.12        4.04      3.38 o 
  -4   2   7      116.65      116.31      8.89 o 
  -3   2   7      309.92      322.58     16.15 o 
  -2   2   7      335.12      344.61     31.87 o 
  -1   2   7     1059.30     1092.29     43.13 o 
   0   2   7     1104.36     1014.99     48.20 o 
   1   2   7     1400.74     1406.32     33.95 o 
   2   2   7     1569.81     1523.94     63.15 o 
   3   2   7     1075.33     1069.77     36.92 o 
   4   2   7      175.83      199.27     11.84 o 
   5   2   7       73.11       65.67      3.51 o 
   6   2   7       79.19       57.93      4.73 o 
   7   2   7       15.03       15.10      3.87 o 
   8   2   7       14.90       16.95      5.13 o 
   9   2   7       17.72       30.16      6.28 o 
  -5   3   7        9.44       16.85      5.17 o 
  -4   3   7       13.24       21.31      6.01 o 
  -3   3   7       52.78       55.73      5.90 o 
  -2   3   7       15.03       15.77      3.16 o 
  -1   3   7       18.43       17.81      3.19 o 
   0   3   7      164.21      159.99      8.87 o 
   1   3   7      131.46      130.94      6.86 o 
   2   3   7      491.99      452.18     16.57 o 
   3   3   7      268.01      258.78      6.90 o 
   4   3   7      661.05      664.69     31.92 o 
   5   3   7      323.76      366.92     14.65 o 
   6   3   7      161.28      146.75      6.37 o 
   7   3   7       38.62       33.59      3.33 o 
   8   3   7       69.68       52.66      7.07 o 
   9   3   7       28.48       31.76      8.08 o 
  -5   4   7      123.43      137.89     11.51 o 
  -4   4   7      132.18      143.47     11.45 o 
  -3   4   7       81.49       80.70      6.76 o 
  -2   4   7      133.23      131.17      9.22 o 
  -1   4   7        1.82        1.30      2.27 o 
   0   4   7       57.66       59.51      9.40 o 
   1   4   7       85.80       90.35      6.04 o 
   2   4   7        2.67       -2.40      2.70 o 
   3   4   7      194.31      175.33      9.13 o 
   4   4   7       13.49       12.83      3.86 o 
   5   4   7      214.94      237.26     10.04 o 
   6   4   7        1.56        3.51      2.43 o 
   7   4   7        2.38        1.86      2.08 o 
   8   4   7       45.63       50.16     10.03 o 
   9   4   7       20.49        0.44      3.40 o 
  -4   5   7      113.63      126.47     11.00 o 
  -3   5   7      257.79      274.70     19.28 o 
  -2   5   7      548.24      540.73     26.31 o 
  -1   5   7      534.14      502.10     24.45 o 
   0   5   7      544.25      548.31     43.22 o 
   1   5   7      737.11      747.22     33.43 o 
   2   5   7      457.47      459.58     20.82 o 
   3   5   7      106.92      109.03      6.89 o 
   4   5   7        0.55        9.21      2.70 o 
   5   5   7       65.71       78.95      4.34 o 
   6   5   7       21.79       26.41      3.52 o 
   7   5   7        0.95        2.25      2.56 o 
   8   5   7        3.77        5.98      5.30 o 
   9   5   7        4.36        7.49      5.85 o 
  -4   6   7        1.95        9.52      4.05 o 
  -3   6   7        1.21        0.47      6.31 o 
  -2   6   7        4.69        5.14      3.36 o 
  -1   6   7       26.64       29.82      4.44 o 
   0   6   7       25.26       34.67      7.67 o 
   1   6   7      317.88      351.97     18.81 o 
   2   6   7      457.67      473.59     23.22 o 
   3   6   7      411.18      416.09     19.42 o 
   4   6   7      355.33      358.65     17.34 o 
   5   6   7      115.08      133.22     10.15 o 
   6   6   7      125.73      124.01      7.65 o 
   7   6   7       66.52       63.93      6.34 o 
   8   6   7       16.61       -2.57      5.71 o 
  -3   7   7        7.24        6.35      6.86 o 
  -2   7   7        1.23        6.04      3.75 o 
  -1   7   7       77.75       80.82      8.60 o 
   0   7   7       70.92       74.05     14.47 o 
   1   7   7       67.83       71.28     13.59 o 
   2   7   7       10.20       15.92      3.72 o 
   3   7   7        5.63        7.21      3.20 o 
   4   7   7        5.89        5.00      1.70 o 
   5   7   7       23.06       17.91      2.87 o 
   6   7   7       20.25       20.89      3.89 o 
   7   7   7       31.07       27.85      4.77 o 
   8   7   7       25.03       22.15      5.72 o 
  -2   8   7      174.13      161.26     13.79 o 
  -1   8   7      159.11      171.18     13.82 o 
   0   8   7       44.52       38.64      6.40 o 
   1   8   7       30.29       26.86      5.95 o 
   2   8   7       28.91       26.69      4.82 o 
   3   8   7        1.06       -3.05      3.17 o 
   4   8   7        3.92        1.21      2.96 o 
   5   8   7        0.19       -2.90      3.74 o 
   6   8   7        0.93       -2.77      2.77 o 
   7   8   7        0.04       -3.32      3.32 o 
  -1   9   7       56.91       54.33      8.06 o 
   0   9   7      103.77      105.45     17.22 o 
   1   9   7      127.63      119.93     11.39 o 
   2   9   7      121.95      124.79     11.48 o 
   3   9   7      163.92      152.41     12.20 o 
   4   9   7       95.26      108.47     11.13 o 
   5   9   7       50.61       58.34     14.49 o 
   6   9   7       19.87       14.71      7.42 o 
   2  10   7        1.19       -1.79      5.28 o 
   3  10   7        0.88        4.49      6.22 o 
   4  10   7       25.66       20.91      8.66 o 
  -1  -6   8        5.08       -5.17      6.91 o 
   0  -6   8       41.58       49.73     11.90 o 
   1  -6   8        3.32       -7.16      7.16 o 
   2  -6   8        2.61        5.86      6.31 o 
   3  -6   8        0.87        0.75      3.33 o 
  -2  -5   8      230.18      232.88     28.15 o 
  -1  -5   8      187.43      163.71     12.75 o 
   0  -5   8      140.62      141.34     11.28 o 
   1  -5   8      113.71       94.43      8.77 o 
   2  -5   8       56.04       53.42      7.00 o 
   3  -5   8       10.48        1.05      3.35 o 
   4  -5   8        5.08       -2.94      4.49 o 
   5  -5   8        2.04        1.53      3.85 o 
  -3  -4   8       16.03       17.36      6.30 o 
  -2  -4   8       11.40       16.31     16.62 o 
  -1  -4   8       53.79       44.27      6.02 o 
   0  -4   8      188.96      171.64      8.13 o 
   1  -4   8      256.72      252.74     12.86 o 
   2  -4   8      374.72      385.76     19.82 o 
   3  -4   8      181.84      181.46     12.59 o 
   4  -4   8      179.43      204.08     15.95 o 
   5  -4   8       28.98       27.11      6.24 o 
   6  -4   8       30.03       13.46      4.92 o 
  -4  -3   8        8.12       11.54      4.62 o 
  -3  -3   8        2.56       -3.66      3.66 o 
  -2  -3   8       19.49       26.45      5.36 o 
  -1  -3   8      161.00      160.66     10.22 o 
   0  -3   8       34.33       31.61      3.63 o 
   1  -3   8        9.97       12.20      2.95 o 
   2  -3   8       11.72        7.75      2.08 o 
   3  -3   8      136.98      147.35     10.05 o 
   4  -3   8       15.91       25.58      4.97 o 
   5  -3   8       37.51       61.97      8.35 o 
   6  -3   8       73.40       93.86     10.06 o 
   7  -3   8       17.81       11.13      5.11 o 
  -4  -2   8      334.54      311.43     31.42 o 
  -3  -2   8      363.48      338.73     19.34 o 
  -2  -2   8      253.48      259.81     12.25 o 
  -1  -2   8      300.82      338.58     14.15 o 
   0  -2   8       45.55       67.88      6.24 o 
   1  -2   8        5.06       13.66      2.56 o 
   2  -2   8       44.69       42.57      4.69 o 
   3  -2   8       11.46       11.61      6.36 o 
   4  -2   8       37.20       49.52      5.65 o 
   5  -2   8       10.54       22.72      5.52 o 
   6  -2   8       26.04       24.54      5.33 o 
   7  -2   8        0.94        5.47      4.24 o 
   8  -2   8       12.72       18.65     10.75 o 
  -4  -1   8       27.93       37.76      8.95 o 
  -3  -1   8      152.51      140.75     10.56 o 
  -2  -1   8      195.23      174.86      8.33 o 
  -1  -1   8      913.04      851.83     36.36 o 
   0  -1   8      524.76      545.07     22.51 o 
   1  -1   8      333.16      375.84     12.74 o 
   2  -1   8     1769.26     1847.60     60.61 o 
   3  -1   8      371.03      351.61     12.40 o 
   4  -1   8       86.32       83.71      6.78 o 
   5  -1   8      128.86      107.65     10.17 o 
   6  -1   8       54.92       23.51      4.74 o 
   7  -1   8        5.18       -0.59      3.40 o 
   8  -1   8       11.69        8.65     10.76 o 
  -5   0   8        0.65        5.38      6.22 o 
  -4   0   8        0.96       -1.12      4.52 o 
  -3   0   8       93.80      102.95     10.25 o 
  -2   0   8        3.34        7.12      5.82 o 
  -1   0   8       47.88       61.32      5.14 o 
   0   0   8       80.86       91.88      4.71 o 
   1   0   8       12.92       13.70      2.05 o 
   2   0   8      239.31      244.62     12.26 o 
   3   0   8      250.31      277.42     18.31 o 
   4   0   8      216.78      241.66     15.61 o 
   5   0   8      281.78      299.28     15.36 o 
   6   0   8       92.30       95.59      9.15 o 
   7   0   8       50.83       50.18      6.81 o 
   8   0   8       26.20       24.35      6.13 o 
  -5   1   8       94.21       95.39     17.24 o 
  -4   1   8      127.43      141.10     12.49 o 
  -3   1   8      226.31      234.92     13.52 o 
  -2   1   8      274.64      280.28     13.93 o 
  -1   1   8        4.85        7.14      1.67 o 
   0   1   8       92.10       81.16      5.71 o 
   1   1   8        8.82       10.70      1.60 o 
   2   1   8       57.99       57.42      4.26 o 
   3   1   8       49.05       50.82      3.05 o 
   4   1   8       15.04       20.70      2.16 o 
   5   1   8       21.79       32.84      3.32 o 
   6   1   8        7.11       27.02      4.78 o 
   7   1   8       36.04       51.10      6.80 o 
   8   1   8       20.02       34.29      7.25 o 
   9   1   8        8.24       17.54      8.14 o 
  -5   2   8       44.24       38.69     10.28 o 
  -4   2   8       51.58       44.79      5.71 o 
  -3   2   8      388.35      408.66     34.51 o 
  -2   2   8      747.77      811.31     40.33 o 
  -1   2   8      778.15      742.70     41.20 o 
   0   2   8      683.01      729.95     30.71 o 
   1   2   8     1057.93      958.56     45.38 o 
   2   2   8      403.58      406.61     11.86 o 
   3   2   8      152.97      148.41      7.62 o 
   4   2   8      235.15      227.21      7.62 o 
   5   2   8       10.28       14.26      4.72 o 
   6   2   8       23.59       23.58      6.76 o 
   7   2   8       17.18       15.24      7.27 o 
   8   2   8       11.40        8.69      4.16 o 
   9   2   8        2.91        0.17      3.55 o 
  -4   3   8        1.68        3.52      3.98 o 
  -3   3   8        0.61        4.98      6.16 o 
  -2   3   8        3.23        9.22      3.02 o 
  -1   3   8        1.24        0.29      5.10 o 
   0   3   8      206.32      215.21     11.22 o 
   1   3   8      174.32      176.22     10.46 o 
   2   3   8      421.54      374.12     17.10 o 
   3   3   8      658.84      609.84     16.45 o 
   4   3   8      400.10      424.13     15.94 o 
   5   3   8      235.90      241.71     12.40 o 
   6   3   8      127.99      117.40      5.76 o 
   7   3   8       84.44       71.89      7.25 o 
   8   3   8       30.22       16.86      4.99 o 
   9   3   8        8.55        3.45      5.15 o 
  -4   4   8       27.49       44.68      6.59 o 
  -3   4   8       52.39       68.14      7.54 o 
  -2   4   8        6.07        2.00      4.07 o 
  -1   4   8       80.84       78.41      6.43 o 
   0   4   8       41.89       40.40      4.47 o 
   1   4   8      106.54      108.04      7.22 o 
   2   4   8       80.15       84.98      7.26 o 
   3   4   8       11.86       12.86      1.64 o 
   4   4   8        7.05       24.49      4.60 o 
   5   4   8       24.79       32.74      3.98 o 
   6   4   8       21.03       29.10      3.10 o 
   7   4   8       72.87       78.18      5.44 o 
   8   4   8       41.01       49.20      6.59 o 
   9   4   8       10.81        8.54      5.76 o 
  -4   5   8       78.91       76.34      9.23 o 
  -3   5   8      231.64      227.25     32.69 o 
  -2   5   8      369.07      334.69     19.50 o 
  -1   5   8      531.51      550.05     28.27 o 
   0   5   8      128.22      117.01      8.06 o 
   1   5   8      273.76      275.04     26.08 o 
   2   5   8       40.59       41.60      5.14 o 
   3   5   8        0.01        4.63      2.73 o 
   4   5   8       92.23       87.23      6.42 o 
   5   5   8        0.09        1.30      2.79 o 
   6   5   8       11.06       10.69      3.19 o 
   7   5   8        5.34       12.75      4.60 o 
   8   5   8       21.72       26.94      7.92 o 
  -3   6   8        5.88       -1.81      3.79 o 
  -2   6   8       51.94       61.67      7.36 o 
  -1   6   8       68.95       72.54     11.22 o 
   0   6   8      222.63      231.65     15.84 o 
   1   6   8      395.35      379.57     19.50 o 
   2   6   8      403.74      433.87     25.54 o 
   3   6   8      180.09      179.47     11.97 o 
   4   6   8      346.69      330.01     32.79 o 
   5   6   8      226.51      245.71     10.92 o 
   6   6   8       22.23       35.97      4.67 o 
   7   6   8        8.96        8.12      3.31 o 
   8   6   8       14.80       13.97      4.78 o 
  -2   7   8        1.35        4.44      4.18 o 
  -1   7   8       55.84       50.79     11.30 o 
   0   7   8       24.49       29.64      7.48 o 
   1   7   8        7.62        6.88      8.84 o 
   2   7   8        6.49       23.73      8.10 o 
   3   7   8       11.47       16.65      7.83 o 
   4   7   8       30.70       27.24      4.88 o 
   5   7   8       60.67       63.79      8.70 o 
   6   7   8       63.30       64.65      7.05 o 
   7   7   8       39.94       45.88      6.01 o 
   8   7   8        9.96       -5.07      5.07 o 
  -1   8   8       43.24       44.21      6.97 o 
   0   8   8       25.37       31.37      6.77 o 
   1   8   8        3.38        8.23      5.39 o 
   2   8   8       12.86        9.60      3.88 o 
   3   8   8        1.59       -0.80      4.67 o 
   4   8   8        3.46        6.54      4.08 o 
   5   8   8        9.29        7.56      4.29 o 
   6   8   8        1.41        2.76      5.33 o 
   7   8   8        9.41        2.99      5.20 o 
   0   9   8      103.82      131.83     18.71 o 
   1   9   8      128.13      137.71     15.01 o 
   2   9   8      126.34      109.79     12.02 o 
   3   9   8       84.63       77.65     11.28 o 
   4   9   8       37.61       39.17      6.38 o 
   5   9   8        7.42        7.49      6.83 o 
  -1  -5   9       91.71       80.21     19.61 o 
   0  -5   9       30.78       40.91     11.14 o 
   1  -5   9        1.93       -5.57      6.45 o 
   2  -5   9       18.03       23.72      4.89 o 
   3  -5   9        0.03       -2.26      3.47 o 
   4  -5   9        4.02        7.40      4.35 o 
  -2  -4   9      130.70      108.43     12.99 o 
  -1  -4   9      174.54      157.06     12.96 o 
   0  -4   9      143.16      142.32     12.87 o 
   1  -4   9      228.04      227.09     15.23 o 
   2  -4   9      199.70      190.90     12.91 o 
   3  -4   9      146.90      144.02     11.74 o 
   4  -4   9       56.11       56.89      8.27 o 
   5  -4   9       35.95       31.11      6.46 o 
  -3  -3   9       16.65       -0.94      4.90 o 
  -2  -3   9        2.86        8.45      4.82 o 
  -1  -3   9       21.20       28.40      5.40 o 
   0  -3   9       43.06       43.35      5.73 o 
   1  -3   9        8.26        5.97      2.40 o 
   2  -3   9       22.72       35.01      5.02 o 
   3  -3   9       77.96      101.26      8.83 o 
   4  -3   9       53.01       76.52      8.56 o 
   5  -3   9      105.19      121.33     11.20 o 
   6  -3   9       29.43       49.66      8.04 o 
  -3  -2   9      240.36      225.35     24.16 o 
  -2  -2   9      106.07      105.35     10.05 o 
  -1  -2   9       35.39       38.60      9.56 o 
   0  -2   9        0.49        2.57      2.32 o 
   1  -2   9       15.41       16.71      2.72 o 
   2  -2   9        1.47        0.57      1.49 o 
   3  -2   9       34.96       45.02      5.37 o 
   4  -2   9       17.38       27.88      6.30 o 
   5  -2   9       18.14       37.55      5.77 o 
   6  -2   9        0.56        3.88      3.98 o 
   7  -2   9       13.34       35.91     16.59 o 
  -4  -1   9       42.42       37.80     10.11 o 
  -3  -1   9      180.16      190.58     26.15 o 
  -2  -1   9      527.72      476.10     19.83 o 
  -1  -1   9      362.42      341.43     19.68 o 
   0  -1   9      561.34      567.10     22.44 o 
   1  -1   9      617.18      692.00     25.81 o 
   2  -1   9      188.03      208.86      9.23 o 
   3  -1   9       96.94       87.48      4.75 o 
   4  -1   9      168.71      129.75     16.82 o 
   5  -1   9       40.54       32.47      5.28 o 
   6  -1   9        1.51        5.67      3.73 o 
   7  -1   9       21.67       19.79      8.62 o 
   8  -1   9        7.83        3.75      6.36 o 
  -4   0   9        3.04       11.20      7.04 o 
  -3   0   9        9.62        8.48      5.60 o 
  -2   0   9        0.52        1.39      3.09 o 
  -1   0   9        2.06        8.63      3.53 o 
   0   0   9       11.43       15.23      4.28 o 
   1   0   9      214.92      203.77      8.57 o 
   2   0   9      170.83      192.05      8.30 o 
   3   0   9      300.61      319.61     16.68 o 
   4   0   9      265.91      250.41     13.73 o 
   5   0   9      171.14      160.52     10.99 o 
   6   0   9       74.29       78.47      7.57 o 
   7   0   9       47.03       30.92      5.87 o 
   8   0   9       20.45       13.60      5.35 o 
  -4   1   9       23.44       39.75      9.57 o 
  -3   1   9       54.37       65.31      7.05 o 
  -2   1   9        2.93        7.71      3.91 o 
  -1   1   9        3.39       10.43      4.99 o 
   0   1   9       33.25       47.23     10.56 o 
   1   1   9      120.55      135.30      8.61 o 
   2   1   9       16.11       20.42      3.82 o 
   3   1   9        2.33        6.90      3.21 o 
   4   1   9        8.69       16.57      2.81 o 
   5   1   9        8.14       21.62      3.86 o 
   6   1   9       78.01       98.73      8.58 o 
   7   1   9       20.03       29.84      5.97 o 
   8   1   9       20.42       22.29      7.02 o 
  -4   2   9      108.00      116.49     17.42 o 
  -3   2   9      239.42      238.93     17.63 o 
  -2   2   9      488.36      497.24     25.81 o 
  -1   2   9      519.76      581.44     30.39 o 
   0   2   9      538.44      514.64     45.71 o 
   1   2   9      173.05      168.96     14.03 o 
   2   2   9       98.83      103.50      5.05 o 
   3   2   9       82.21       62.26      7.21 o 
   4   2   9       18.07       18.19      3.32 o 
   5   2   9        4.34        8.35      1.91 o 
   6   2   9       13.84       24.67      5.58 o 
   7   2   9        4.78        7.22      5.23 o 
   8   2   9        6.20       -0.38      3.96 o 
  -4   3   9        7.56        3.40      3.80 o 
  -3   3   9        0.67       -1.13      4.69 o 
  -2   3   9       72.98       78.11     11.61 o 
  -1   3   9       71.24       73.84     14.66 o 
   0   3   9      309.83      292.87     15.59 o 
   1   3   9      402.54      405.06     22.07 o 
   2   3   9      365.55      364.77     16.90 o 
   3   3   9      495.92      459.21     30.70 o 
   4   3   9      286.87      256.13     12.02 o 
   5   3   9      214.58      203.36     12.35 o 
   6   3   9       49.21       49.24      4.02 o 
   7   3   9       45.17       38.97      6.59 o 
   8   3   9       11.54        2.50      3.59 o 
  -3   4   9        0.96       19.25     16.80 o 
  -2   4   9       19.80       21.37      4.29 o 
  -1   4   9        4.00        7.60      3.63 o 
   0   4   9       55.49       49.62      5.70 o 
   1   4   9       17.29       31.53      4.76 o 
   2   4   9       13.96       13.84      4.09 o 
   3   4   9       11.89        7.47      2.88 o 
   4   4   9       98.69       85.57      9.56 o 
   5   4   9       37.97       40.46      3.05 o 
   6   4   9       82.58       89.54      5.79 o 
   7   4   9       72.43       71.70      5.33 o 
   8   4   9       14.09        4.27      4.10 o 
  -3   5   9      158.40      146.13     19.88 o 
  -2   5   9       86.70      107.15     10.06 o 
  -1   5   9      158.01      151.55     11.23 o 
   0   5   9      177.45      180.13     21.26 o 
   1   5   9        1.70        9.04      3.43 o 
   2   5   9        0.20        3.22      3.00 o 
   3   5   9        4.20        0.31      2.73 o 
   4   5   9        1.06        2.88      2.81 o 
   5   5   9       18.13       11.84      3.88 o 
   6   5   9       23.62       22.98      3.56 o 
   7   5   9       25.47       33.29      3.92 o 
   8   5   9        0.86       -2.62      3.42 o 
  -2   6   9       85.58       86.95      9.83 o 
  -1   6   9      122.80      118.89     10.70 o 
   0   6   9      391.59      366.02     20.74 o 
   1   6   9      222.08      229.20     15.35 o 
   2   6   9      209.58      212.53     21.24 o 
   3   6   9      430.13      436.61     25.64 o 
   4   6   9       80.45       77.07      7.27 o 
   5   6   9        7.31        3.60      6.53 o 
   6   6   9       33.79       29.40      5.00 o 
   7   6   9       29.17       29.53      3.92 o 
  -1   7   9        0.53        5.20      4.65 o 
   0   7   9        5.77        1.12      6.01 o 
   1   7   9        0.16       -2.28      6.35 o 
   2   7   9       12.76       22.36      5.36 o 
   3   7   9       71.84       62.23      7.49 o 
   4   7   9       92.97       77.40      8.22 o 
   5   7   9       65.00       45.49      7.23 o 
   6   7   9       30.63       38.63      6.01 o 
   7   7   9       19.28       18.24      6.71 o 
   0   8   9        0.19       -3.99      4.22 o 
   1   8   9        7.70       19.58      5.57 o 
   2   8   9        4.88        6.38      4.80 o 
   3   8   9       21.51       21.99      7.25 o 
   4   8   9        3.02       10.00      4.44 o 
   5   8   9        8.53        4.26      3.66 o 
   6   8   9        3.08        0.81      6.30 o 
   2   9   9       67.62       90.26     18.02 o 
   3   9   9       15.49       25.03     12.42 o 
   4   9   9        6.11        4.00      4.13 o 
   5   9   9        8.58        6.62      6.38 o 
   0  -4  10      200.85      205.05     26.71 o 
   1  -4  10      159.74      144.42     18.66 o 
   2  -4  10       28.48       35.83      5.69 o 
   3  -4  10       99.50       66.81      8.11 o 
   4  -4  10       22.01        9.04      5.15 o 
  -1  -3  10        2.74       -1.17      3.73 o 
   0  -3  10       26.68       14.31      4.71 o 
   1  -3  10        5.48       10.40      4.33 o 
   2  -3  10       74.36       91.61      9.14 o 
   3  -3  10       74.87       74.88      9.33 o 
   4  -3  10       86.46       91.89      8.89 o 
   5  -3  10       46.46       39.94      7.20 o 
  -2  -2  10       11.21       30.32      8.56 o 
  -1  -2  10        6.60       11.10      4.71 o 
   0  -2  10        1.43        5.11      3.75 o 
   1  -2  10       30.40       40.26      5.61 o 
   2  -2  10        3.11        0.07      2.70 o 
   3  -2  10        2.04        0.61      2.94 o 
   4  -2  10       13.38       10.27      4.10 o 
   5  -2  10       11.76       22.76      6.72 o 
   6  -2  10        6.77       14.89      5.47 o 
  -2  -1  10      314.36      349.23     33.86 o 
  -1  -1  10      407.65      406.30     21.92 o 
   0  -1  10      214.81      221.79     11.56 o 
   1  -1  10      247.49      268.63     12.69 o 
   2  -1  10       41.68       33.36      3.39 o 
   3  -1  10       52.21       43.43     11.00 o 
   4  -1  10       25.78       24.82      7.87 o 
   5  -1  10        7.59        3.73      3.53 o 
   6  -1  10        5.97       20.39      9.33 o 
   7  -1  10        9.77        7.21      5.09 o 
  -3   0  10        1.07       12.37      6.88 o 
  -2   0  10        6.78        8.73      4.36 o 
  -1   0  10       58.74       66.34     14.63 o 
   0   0  10      201.61      179.91     13.04 o 
   1   0  10      234.68      262.21     11.99 o 
   2   0  10      168.16      186.94      8.96 o 
   3   0  10      254.70      236.88      9.52 o 
   4   0  10      262.17      209.61     12.55 o 
   5   0  10       58.95       64.27     10.23 o 
   6   0  10       56.92       43.71     11.12 o 
   7   0  10       26.88       28.87      6.13 o 
  -3   1  10        0.18       -2.27      5.77 o 
  -2   1  10        3.20        1.53      3.47 o 
  -1   1  10       37.39       36.89      5.41 o 
   0   1  10        1.53        1.45      2.84 o 
   1   1  10        9.37       13.25      4.02 o 
   2   1  10       18.67       28.10      7.65 o 
   3   1  10        7.58        9.95      2.11 o 
   4   1  10       64.43       58.33      3.64 o 
   5   1  10       34.30       49.84      6.57 o 
   6   1  10       53.90       55.39      7.97 o 
   7   1  10       34.40       42.71      7.90 o 
   8   1  10       15.46        9.16      4.61 o 
  -3   2  10      128.68      127.44     11.38 o 
  -2   2  10      180.18      195.31     14.62 o 
  -1   2  10      209.90      217.25     16.43 o 
   0   2  10      210.08      245.63     17.15 o 
   1   2  10       22.38       33.31      4.55 o 
   2   2  10       15.16       22.40      6.46 o 
   3   2  10       16.24       38.35     11.22 o 
   4   2  10       13.94       15.39      2.58 o 
   5   2  10       18.32       17.24      4.00 o 
   6   2  10       10.59       15.33     10.38 o 
   7   2  10        6.86        6.16      4.73 o 
   8   2  10       11.47       17.69      5.47 o 
  -3   3  10        7.54       17.90     10.38 o 
  -2   3  10       27.92       29.70     11.85 o 
  -1   3  10      355.52      309.04     18.19 o 
   0   3  10      310.24      319.63     19.22 o 
   1   3  10      241.85      237.92     14.57 o 
   2   3  10      483.60      462.67     23.25 o 
   3   3  10      318.69      313.46     28.93 o 
   4   3  10       60.79       64.25      6.36 o 
   5   3  10       79.95       63.41      4.67 o 
   6   3  10       66.14       55.23     11.17 o 
   7   3  10        6.29       18.76     14.31 o 
   8   3  10       10.01        1.98      5.46 o 
  -2   4  10       32.15       37.90      6.88 o 
  -1   4  10        0.81       -0.34      3.16 o 
   0   4  10       13.70       19.00      4.53 o 
   1   4  10        1.87       -0.08      8.33 o 
   2   4  10       78.56       82.77      8.08 o 
   3   4  10       41.17       34.81      5.48 o 
   4   4  10       67.04       53.05      5.78 o 
   5   4  10       93.70       91.65      8.00 o 
   6   4  10       92.39       83.10      5.49 o 
   7   4  10       15.17       18.51      4.23 o 
   8   4  10       13.03       15.77     10.68 o 
  -2   5  10       98.13       95.67      9.18 o 
  -1   5  10       20.61       24.34      5.51 o 
   0   5  10        0.98        2.15      3.77 o 
   1   5  10        0.26       -0.39      3.00 o 
   2   5  10        0.49        2.18      4.83 o 
   3   5  10        9.48       11.32      8.74 o 
   4   5  10        7.16       17.21      7.16 o 
   5   5  10       19.65       28.86     11.56 o 
   6   5  10        8.47       19.78      9.46 o 
   7   5  10        1.73       -5.04      7.92 o 
   8   5  10        7.59        4.29      6.12 o 
  -1   6  10      198.22      169.95     13.64 o 
   0   6  10      150.18      143.17     12.73 o 
   1   6  10      238.02      231.31     15.81 o 
   2   6  10      160.34      182.94     15.49 o 
   3   6  10       49.39       47.95      6.33 o 
   4   6  10       21.79       29.00      7.86 o 
   5   6  10       41.17       33.45      5.72 o 
   6   6  10       11.80       14.96      8.19 o 
   7   6  10        1.15        0.28      3.14 o 
   0   7  10        8.41       16.64     12.63 o 
   1   7  10       29.32       50.65      9.89 o 
   2   7  10       72.73       81.04      9.75 o 
   3   7  10       70.98       77.34      9.55 o 
   4   7  10       59.17       45.47      6.72 o 
   5   7  10       48.42       46.97      7.08 o 
   6   7  10       54.80       42.41      7.44 o 
   7   7  10       22.83       27.80      7.13 o 
   1   8  10        9.50        4.79      4.82 o 
   2   8  10        8.75        5.36      4.26 o 
   3   8  10        0.24        8.14      4.98 o 
   4   8  10        0.90       -0.84      5.12 o 
   5   8  10        0.12        2.20      3.71 o 
   1  -3  11       48.08       45.24     12.68 o 
   2  -3  11      106.09       95.18      9.85 o 
   3  -3  11       40.91       41.53      6.47 o 
   4  -3  11       57.44       52.72      8.23 o 
   0  -2  11        4.25        5.96      5.32 o 
   1  -2  11        1.02        5.02      4.48 o 
   2  -2  11       11.23        4.63      3.89 o 
   3  -2  11       10.01        6.87      6.23 o 
   4  -2  11       12.83       18.05      4.79 o 
   5  -2  11        7.00       24.77     11.32 o 
  -1  -1  11      145.63      171.35     20.23 o 
   0  -1  11      140.51      166.07     12.94 o 
   1  -1  11       40.49       46.04      6.16 o 
   2  -1  11        7.99        9.92      2.63 o 
   3  -1  11       20.47       14.41      4.47 o 
   4  -1  11        1.20        0.23      3.08 o 
   5  -1  11        0.03        2.10      4.21 o 
   6  -1  11       21.35       23.64     11.68 o 
  -1   0  11      124.37      111.88     16.78 o 
   0   0  11      236.32      251.73     17.13 o 
   1   0  11      145.21      143.80     10.93 o 
   2   0  11      281.23      295.95     14.38 o 
   3   0  11      163.64      170.04      8.66 o 
   4   0  11       52.41       29.46      5.39 o 
   5   0  11       47.28       29.94      5.11 o 
   6   0  11       45.23       27.60      7.24 o 
   7   0  11        6.95        5.04      4.67 o 
  -2   1  11       12.95        9.40      7.06 o 
  -1   1  11        1.92        1.89      3.32 o 
   0   1  11        7.84        8.52      6.73 o 
   1   1  11        0.78       11.46     14.38 o 
   2   1  11       45.34       45.41      5.90 o 
   3   1  11       42.40       60.07      5.52 o 
   4   1  11       11.97       17.33      3.87 o 
   5   1  11      111.35      106.71     14.37 o 
   6   1  11       35.79       45.73      6.86 o 
   7   1  11       12.56       16.31     10.16 o 
  -2   2  11       61.69       75.12     11.80 o 
  -1   2  11       52.15       63.15      7.77 o 
   0   2  11        7.04        4.94      4.66 o 
   1   2  11       13.36       17.59      8.67 o 
   2   2  11        1.16       -2.24      2.78 o 
   3   2  11        9.40        4.83      7.06 o 
   4   2  11        2.52        4.76      2.80 o 
   5   2  11       20.05       23.29      4.92 o 
   6   2  11        0.41        2.11      3.18 o 
   7   2  11        8.96       10.10      5.23 o 
  -2   3  11       92.56       77.13     16.98 o 
  -1   3  11      145.63      145.70     14.83 o 
   0   3  11      177.25      166.58     13.17 o 
   1   3  11      421.46      396.73     23.54 o 
   2   3  11      185.73      200.91     13.21 o 
   3   3  11       16.62       13.12      4.41 o 
   4   3  11      158.05      140.37      9.95 o 
   5   3  11       34.84       31.94     16.21 o 
   6   3  11        1.65       -0.39      2.57 o 
   7   3  11       16.14        7.27      4.27 o 
  -1   4  11       15.70       22.94      5.14 o 
   0   4  11        7.83       19.77     14.54 o 
   1   4  11       70.10       80.57     17.93 o 
   2   4  11       51.54       50.98      9.49 o 
   3   4  11       63.68       73.99      9.58 o 
   4   4  11      114.94      112.18      9.91 o 
   5   4  11       87.20       82.61      7.33 o 
   6   4  11       27.40       21.88     11.19 o 
   7   4  11       31.72       42.48     13.58 o 
  -1   5  11        0.36        1.34      3.53 o 
   0   5  11        0.49       -3.84      7.55 o 
   1   5  11        1.47        0.26      3.30 o 
   2   5  11       13.73       12.80      4.45 o 
   3   5  11        0.34       -1.46      5.30 o 
   4   5  11        0.22        7.82      8.63 o 
   5   5  11        6.42        2.77      3.49 o 
   6   5  11        9.25       11.80      4.08 o 
   7   5  11        9.74       13.65      8.24 o 
   0   6  11      104.24       84.16      9.65 o 
   1   6  11       80.69       86.14     11.76 o 
   2   6  11       53.93       66.03      8.03 o 
   3   6  11       16.40       27.92      5.64 o 
   4   6  11       12.16       35.04     19.51 o 
   5   6  11        3.88        6.16      4.77 o 
   6   6  11        1.81       -2.65      5.07 o 
   1   7  11       54.89       36.04      6.73 o 
   2   7  11       80.57       84.92     16.69 o 
   3   7  11       57.97       58.29      8.78 o 
   4   7  11       70.65       66.77      8.25 o 
   5   7  11       52.64       79.50     13.14 o 
   6   7  11       13.79        4.78      4.79 o 
   1  -1  12        8.68       12.29      6.23 o 
   2  -1  12       10.15        6.38      6.96 o 
   3  -1  12        0.57        2.16      5.00 o 
   4  -1  12        1.04       -1.95      5.37 o 
   0   0  12      136.48      140.13     12.57 o 
   1   0  12      194.02      203.71     15.20 o 
   2   0  12      102.81      118.98     16.67 o 
   3   0  12       62.35       62.53     12.48 o 
   4   0  12       37.11       33.33      9.47 o 
   5   0  12       30.18       20.88      8.23 o 
   0   1  12        3.70        0.28     13.23 o 
   1   1  12       32.60       32.57      6.87 o 
   2   1  12       24.88       28.49     11.32 o 
   3   1  12       59.35       69.34      7.09 o 
   4   1  12       69.06       95.25     15.18 o 
   5   1  12       41.97       32.32      9.75 o 
   6   1  12       19.46       15.62      8.04 o 
   0   2  12        0.07        1.86      4.25 o 
   1   2  12        0.38        5.59      8.33 o 
   2   2  12        0.22        2.99      4.05 o 
   3   2  12        0.37       -1.77      5.82 o 
   4   2  12       12.80       30.35      9.83 o 
   5   2  12        0.30       -6.84      6.84 o 
   6   2  12       10.62       11.86      7.75 o 
   0   3  12      139.39      144.55     15.03 o 
   1   3  12       83.65       79.32      8.30 o 
   2   3  12       61.63       51.30     12.53 o 
   3   3  12       62.37       59.88      7.12 o 
   4   3  12       18.14       20.69      4.27 o 
   5   3  12        1.25        3.14      6.34 o 
   6   3  12       10.13        5.28      7.10 o 
   0   4  12       33.15       29.07     13.14 o 
   1   4  12       66.60       54.59      7.77 o 
   2   4  12       44.50       36.76      6.26 o 
   3   4  12      138.10      136.89     24.58 o 
   4   4  12       78.33       81.28      9.36 o 
   5   4  12       34.67       24.37      5.19 o 
   6   4  12       26.09       30.27     10.98 o 
   1   5  12        0.97        1.25      4.18 o 
   2   5  12        1.52        5.65      4.41 o 
   3   5  12        0.01        3.95      3.79 o 
   4   5  12       19.44       22.60      5.18 o 
   5   5  12        9.97       15.36     15.95 o 
   6   5  12        9.91       15.07      8.50 o 
   2   6  12        8.44        2.48      4.03 o 
   3   6  12        2.62        3.63      5.74 o 
   4   6  12        2.74        2.93      4.65 o 
   5   6  12        0.32        4.97      3.85 o 
   2   2  13        0.11       -2.59      4.19 o 
   3   2  13        2.36       16.66      8.64 o 
   4   2  13       11.13       21.01      9.55 o 
   2   3  13        5.45        1.66      4.22 o 
   3   3  13       28.34       32.16     15.26 o 
   4   3  13        1.08        7.91      7.49 o 
   3   4  13       83.48       77.13      9.17 o 
   4   4  13       21.65       34.28     11.34 o 
                                                 
